# Supplementary material for: Identification of novel differentially expressed genes in type 1 diabetes mellitus complications using transcriptomic profiling of UAE patients: a multicenter study
Source: Sci Rep. 2022 Sep 29;12:16316. doi: 10.1038/s41598-022-18997-w (PMC9523055; doi:10.1038/s41598-022-18997-w)
Supplement: Supplementary file 1 — Supplementary Information 1. [file 41598_2022_18997_MOESM1_ESM.xlsx]

## Sheet: All 46 shared genes
All Shared Genes	Ctrl_13	Ctrl_14	Ctrl_24	Ctrl_25	Ctrl_50	Ctrl_51	Ctrl_52	Ctrl_53	Ctrl_54	Ctrl_55	Ctrl_56	Ctrl_57	Ctrl_58	NoComplication_1	NoComplication_4	NoComplication_5	NoComplication_7	NoComplication_11	NoComplication_19	NoComplication_31	NoComplication_32	NoComplication_33	NoComplication_34	NoComplication_39	NoComplication_42	NoComplication_46	NoComplication_47	NoComplication_48	HyperL_6	HyperL_9	HyperL_12	HyperL_16	HyperL_27	HyperL_30	HyperL_35	HyperL_49	NeuroP_22	NeuroP_27	NeuroP_28	NeuroP_29	NeuroP_41	NeuroP_49	Ketoacid_6	Ketoacid_10	Ketoacid_23	Ketoacid_37	Ketoacid_43	HypoTH_17	HypoTH_23
PDLIM1	0	3	1	0	0	0	2	0	0	1	12	3	0	0	0	2	0	0	0	0	17	25	29	4	19	1	0	2	2	0	5	1	5	4	13	2	4	5	8	0	13	2	2	3	8	5	4	3	8
TRDN	1	0	1	1	0	0	0	0	0	1	1	0	0	1	0	0	0	0	7	0	4	2	14	7	12	0	0	0	1	0	0	2	0	6	4	0	4	0	1	0	3	0	1	0	6	12	2	2	6
MYO3A	2	1	2	2	0	0	1	0	0	1	2	0	0	1	0	1	0	0	6	2	4	0	0	6	2	0	0	0	0	0	0	11	12	5	0	0	7	12	9	0	3	0	0	0	3	5	3	10	3
GRP	1	0	0	2	0	0	0	0	0	0	5	0	0	0	0	0	0	0	0	2	3	2	5	5	2	0	0	0	1	0	0	2	2	3	0	0	2	2	9	0	8	0	1	0	1	7	4	0	1
PVRL4	0	0	0	1	0	0	0	0	0	0	7	3	0	1	0	0	0	0	2	2	2	0	0	1	1	0	0	0	0	0	0	3	5	4	1	0	1	5	3	0	0	0	0	2	0	7	0	0	0
KIAA1614	0	2	0	1	0	0	0	0	0	3	4	1	0	1	1	4	0	0	2	2	1	1	3	2	3	1	1	1	1	1	0	5	4	0	5	0	1	4	5	0	1	0	1	0	3	2	2	8	3
SPINK9	0	2	1	0	0	0	0	0	0	0	1	0	0	1	1	0	0	0	1	0	0	0	1	1	1	0	0	0	0	0	0	6	4	2	1	0	2	4	0	0	1	0	0	2	2	1	3	3	2
REXO1L2P	250	70	0	0	251	350	616	421	3185	22358	124613	12554	3119	382	31	1	12	63	0	0	0	0	0	0	0	199	510	440	206	7	13	0	0	0	0	140	0	0	0	0	0	140	206	18	1	0	0	0	1
LOC100506888	7	3	0	2	13	16	79	15	621	3391	11304	2042	355	136	13	0	2	8	0	0	0	0	0	0	0	4	31	21	19	7	0	0	1	0	0	7	0	1	0	0	0	7	19	0	0	1	0	0	0
STRC	6	0	0	0	10	19	56	18	273	2539	11207	1484	383	1	0	2	1	0	0	0	0	0	0	0	0	9	52	35	5	1	1	0	0	0	0	17	0	0	0	0	0	17	5	2	1	0	0	0	1
OR4F21	4	2	0	0	26	31	74	45	249	3787	11850	1820	135	12	10	0	0	0	0	0	0	0	0	0	0	8	68	37	11	1	1	0	0	0	0	6	0	0	0	0	0	6	11	1	0	0	0	0	0
OR11H12	13	7	0	0	7	28	67	25	319	4654	14837	1263	411	28	5	1	1	3	0	0	0	0	0	1	0	17	20	40	24	2	0	0	0	0	0	18	0	0	0	0	1	18	24	0	0	0	0	0	0
TCEB3C	12	3	0	0	10	20	64	18	811	4451	14225	1037	479	32	9	1	1	3	0	0	0	0	0	0	1	8	33	13	8	5	1	0	0	0	1	14	0	0	0	0	0	14	8	0	0	0	0	0	0
VN1R4	17	1	0	1	13	27	40	33	302	2669	9138	1192	287	49	3	0	1	0	0	0	0	0	0	0	0	9	40	28	5	0	1	0	0	0	0	9	0	0	0	0	0	9	5	0	0	0	0	0	0
LOC339240	0	6	0	2	10	29	46	28	380	2951	12944	2064	401	49	0	0	0	10	0	0	0	0	0	0	0	15	48	30	12	0	0	0	0	0	0	11	0	0	0	0	0	11	12	0	0	0	0	0	0
C3orf74	2	0	0	0	9	13	20	24	241	1430	7538	992	282	30	0	3	1	0	0	0	0	0	0	0	0	6	30	17	5	1	0	0	0	1	0	6	0	0	0	0	0	6	5	2	0	0	0	0	0
OR4C46	1	0	0	0	7	19	33	22	217	2123	7263	1056	229	42	0	0	0	0	0	0	0	0	0	0	1	8	35	17	7	0	1	0	0	0	0	8	0	0	0	0	0	8	7	2	0	0	0	0	0
LOC389791	7	0	0	2	3	10	21	7	186	1337	4686	723	154	34	1	4	0	0	0	0	0	0	0	0	1	4	7	8	1	3	1	0	0	0	0	2	0	0	0	0	0	2	1	0	0	0	0	0	0
OR8H1	0	3	0	0	8	5	19	12	127	1211	5085	667	146	47	0	0	0	5	0	0	0	0	0	0	0	5	16	14	0	0	0	0	0	0	0	3	0	0	0	0	0	3	0	0	0	0	0	0	0
DUOX2	0	0	0	0	3	10	20	10	183	1260	5144	727	194	0	0	0	4	0	0	0	0	1	0	0	0	5	20	9	0	1	1	0	0	0	0	5	0	0	0	0	0	5	0	0	0	0	0	0	0
RDH8	0	2	0	0	2	12	18	12	117	1197	4805	584	163	0	6	0	0	2	0	0	0	0	0	0	0	8	15	7	1	0	2	0	0	0	0	2	0	0	0	0	0	2	1	0	0	0	0	0	0
PPP1R1B	0	0	0	0	4	7	19	6	134	857	4973	627	107	1	0	2	5	0	1	0	0	3	0	0	0	6	9	8	1	0	1	0	0	0	0	1	0	0	0	0	0	1	1	0	0	0	0	0	0
SLC38A3	3	0	0	0	4	9	24	16	232	1681	6504	894	170	5	1	1	0	0	0	0	0	0	0	0	0	3	15	9	4	0	0	0	0	0	0	6	0	0	0	0	0	6	4	0	0	0	0	0	0
IFNA4	4	0	0	0	9	13	27	15	162	1453	6359	652	134	1	4	0	6	1	0	0	0	0	0	0	0	7	20	8	1	0	0	0	0	0	0	5	0	0	0	0	0	5	1	1	0	0	0	0	0
TEAD4	3	2	0	0	11	14	22	13	235	1770	6724	1108	239	0	0	0	0	0	1	2	0	0	1	0	0	5	25	4	2	0	0	1	1	0	0	2	1	1	0	0	0	2	2	0	0	1	0	0	0
OR4K14	0	3	0	0	10	9	27	10	114	1137	4397	576	143	0	0	0	0	8	0	0	0	0	0	0	0	7	14	10	2	0	1	0	0	0	0	2	0	0	0	0	0	2	2	0	0	1	0	0	0
OR52A1	0	0	0	0	9	12	33	10	133	1449	4542	683	150	0	0	0	0	2	1	0	0	0	0	0	0	7	14	11	1	0	0	0	0	0	0	1	0	0	0	0	0	1	1	0	0	0	0	0	0
OR52A5	2	3	0	0	8	15	17	20	144	1221	4809	628	155	0	0	0	0	4	0	0	0	0	0	0	1	4	12	8	3	0	0	0	0	0	0	1	0	0	0	0	0	1	3	0	0	0	0	0	0
PRR19	0	0	0	0	3	5	12	12	166	1123	4829	660	166	1	2	0	0	0	0	0	0	0	0	0	0	1	17	6	0	2	0	0	0	1	0	2	1	0	0	0	0	2	0	0	0	0	0	0	0
DPPA5	0	0	0	2	4	3	9	5	120	875	3345	491	125	0	0	0	0	4	0	0	0	0	2	0	0	4	15	8	0	0	0	0	0	0	0	0	0	0	0	0	0	0	0	0	0	0	0	0	0
RYR1	0	0	0	0	4	11	6	8	114	846	3034	421	136	0	0	0	0	0	0	0	0	0	0	0	3	1	7	4	0	0	0	0	0	0	0	0	0	0	0	0	0	0	0	1	0	0	0	0	0
PURG	13	6	0	0	6	11	15	12	129	1018	4992	623	140	1	0	0	1	0	0	0	1	0	0	0	0	4	14	14	2	0	3	0	0	0	0	1	0	0	0	0	0	1	2	0	0	0	0	0	0
OR6C75	19	5	0	1	6	12	14	6	123	1116	3935	507	136	0	0	0	1	4	1	0	0	0	0	0	0	3	18	7	1	0	1	0	0	0	0	1	0	0	0	0	0	1	1	1	0	0	0	1	0
KRT16P2	1	0	0	0	4	8	9	7	150	1369	4330	626	123	22	0	0	0	0	0	0	0	0	1	0	0	7	7	10	0	0	0	0	0	0	1	2	0	0	0	0	0	2	0	0	0	0	0	0	0
OR5P2	0	0	0	0	5	7	13	9	107	1000	3384	451	117	9	0	0	0	0	0	0	0	0	0	0	0	2	8	10	3	0	0	0	0	0	0	0	0	0	0	0	0	0	3	0	0	0	0	0	0
DNM3OS	1	1	1	0	5	11	19	5	94	949	4496	487	113	16	2	0	0	0	0	0	0	0	0	0	2	2	13	5	0	0	0	0	0	0	0	1	0	0	0	0	0	1	0	0	0	0	0	0	0
OR2T6	0	6	0	0	7	10	15	20	133	1109	4940	715	169	23	0	0	0	3	0	1	0	0	0	0	0	1	11	6	0	0	2	0	0	0	0	2	0	0	0	0	0	2	0	0	0	0	0	0	0
OR4K15	15	0	0	0	12	15	42	12	190	1852	6673	919	189	16	3	0	1	2	0	0	1	0	0	0	0	6	27	18	3	0	0	0	0	0	0	8	0	0	0	0	0	8	3	0	1	0	0	0	1
OR4C13	7	0	0	0	8	21	41	18	166	1784	7299	850	201	20	0	0	0	2	0	0	0	0	0	0	0	5	26	17	3	0	0	0	0	0	0	7	0	0	0	0	0	7	3	0	0	0	0	0	0
LOC732275	1	0	0	0	6	23	34	17	304	2475	9687	1374	385	3	0	0	0	12	0	0	0	0	0	5	0	5	27	25	0	0	0	0	0	0	1	5	0	0	0	0	1	5	0	1	0	0	0	0	0
GOLGA6C	2	2	0	0	5	20	37	12	201	2034	9011	679	239	4	1	1	0	1	0	0	0	0	0	0	0	6	22	12	1	2	2	0	0	0	0	2	0	0	0	0	0	2	1	0	0	0	0	0	0
KRT16P3	0	0	1	0	12	17	31	24	350	2667	11120	1780	470	13	0	0	0	4	1	0	0	0	0	0	1	7	37	24	1	0	0	0	0	0	1	4	0	0	0	0	2	4	1	1	0	0	0	0	0
OR4M2	0	0	0	0	4	22	32	13	218	3321	9566	1219	266	8	0	0	4	0	0	0	0	0	0	0	0	14	25	33	7	0	0	0	0	0	0	7	0	0	0	0	0	7	7	0	0	0	0	0	0
USP17L6P	27	6	1	0	27	51	124	39	1022	8641	31210	2622	553	45	8	1	0	9	0	0	0	0	0	0	0	19	96	50	21	1	1	0	0	0	0	27	1	0	0	0	0	27	21	4	2	0	0	0	2
USP17L5	52	6	0	0	29	57	182	75	1415	12472	54015	3848	753	73	11	0	6	11	0	0	0	0	0	0	0	45	142	71	36	4	0	1	0	0	0	26	0	0	0	0	0	26	36	4	0	0	0	0	0
LOC349196	62	19	1	0	87	240	303	258	6254	26210	140428	35689	2310	163	16	12	10	24	0	0	0	0	0	0	1	110	146	177	66	4	11	0	0	3	0	65	1	0	0	0	0	65	66	1	1	2	0	0	1
[truncated: 9 more columns]

## Sheet: NoComplications
All Shared Genes	Ctrl_13	Ctrl_14	Ctrl_24	Ctrl_25	Ctrl_50	Ctrl_51	Ctrl_52	Ctrl_53	Ctrl_54	Ctrl_55	Ctrl_56	Ctrl_57	Ctrl_58	Avg.	NoComplication_1	NoComplication_4	NoComplication_5	NoComplication_7	NoComplication_11	NoComplication_19	NoComplication_31	NoComplication_32	NoComplication_33	NoComplication_34	NoComplication_39	NoComplication_42	NoComplication_46	NoComplication_47	NoComplication_48	Avg.	Fold Change
PDLIM1	0	3	1	0	0	0	2	0	0	1	12	3	0	1.69231	0	0	2	0	0	0	0	17	25	29	4	19	1	0	2	6.6	3.9
TRDN	1	0	1	1	0	0	0	0	0	1	1	0	0	0.384615	1	0	0	0	0	7	0	4	2	14	7	12	0	0	0	3.13333	8.14667
MYO3A	2	1	2	2	0	0	1	0	0	1	2	0	0	0.846154	1	0	1	0	0	6	2	4	0	0	6	2	0	0	0	1.46667	1.73333
GRP	1	0	0	2	0	0	0	0	0	0	5	0	0	0.615385	0	0	0	0	0	0	2	3	2	5	5	2	0	0	0	1.26667	2.05833
PVRL4	0	0	0	1	0	0	0	0	0	0	7	3	0	0.846154	1	0	0	0	0	2	2	2	0	0	1	1	0	0	0	0.6	0.709091
KIAA1614	0	2	0	1	0	0	0	0	0	3	4	1	0	0.846154	1	1	4	0	0	2	2	1	1	3	2	3	1	1	1	1.53333	1.81212
SPINK9	0	2	1	0	0	0	0	0	0	0	1	0	0	0.307692	1	1	0	0	0	1	0	0	0	1	1	1	0	0	0	0.4	1.3
REXO1L2P	250	70	0	0	251	350	616	421	3185	22358	124613	12554	3119	12906.7	382	31	1	12	63	0	0	0	0	0	0	0	199	510	440	109.2	0.00846073
LOC100506888	7	3	0	2	13	16	79	15	621	3391	11304	2042	355	1372.92	136	13	0	2	8	0	0	0	0	0	0	0	4	31	21	14.3333	0.01044
STRC	6	0	0	0	10	19	56	18	273	2539	11207	1484	383	1230.38	1	0	2	1	0	0	0	0	0	0	0	0	9	52	35	6.66667	0.00541836
OR4F21	4	2	0	0	26	31	74	45	249	3787	11850	1820	135	1386.38	12	10	0	0	0	0	0	0	0	0	0	0	8	68	37	9	0.00649171
OR11H12	13	7	0	0	7	28	67	25	319	4654	14837	1263	411	1663.92	28	5	1	1	3	0	0	0	0	0	1	0	17	20	40	7.73333	0.00464765
TCEB3C	12	3	0	0	10	20	64	18	811	4451	14225	1037	479	1625.38	32	9	1	1	3	0	0	0	0	0	0	1	8	33	13	6.73333	0.00414261
VN1R4	17	1	0	1	13	27	40	33	302	2669	9138	1192	287	1055.38	49	3	0	1	0	0	0	0	0	0	0	0	9	40	28	8.66667	0.00821186
LOC339240	0	6	0	2	10	29	46	28	380	2951	12944	2064	401	1450.85	49	0	0	0	10	0	0	0	0	0	0	0	15	48	30	10.1333	0.00698443
C3orf74	2	0	0	0	9	13	20	24	241	1430	7538	992	282	811.615	30	0	3	1	0	0	0	0	0	0	0	0	6	30	17	5.8	0.00714624
OR4C46	1	0	0	0	7	19	33	22	217	2123	7263	1056	229	843.846	42	0	0	0	0	0	0	0	0	0	0	1	8	35	17	6.86667	0.00813734
LOC389791	7	0	0	2	3	10	21	7	186	1337	4686	723	154	548.923	34	1	4	0	0	0	0	0	0	0	0	1	4	7	8	3.93333	0.00716555
OR8H1	0	3	0	0	8	5	19	12	127	1211	5085	667	146	560.231	47	0	0	0	5	0	0	0	0	0	0	0	5	16	14	5.8	0.0103529
DUOX2	0	0	0	0	3	10	20	10	183	1260	5144	727	194	580.846	0	0	0	4	0	0	0	0	1	0	0	0	5	20	9	2.6	0.00447623
RDH8	0	2	0	0	2	12	18	12	117	1197	4805	584	163	531.692	0	6	0	0	2	0	0	0	0	0	0	0	8	15	7	2.53333	0.00476466
PPP1R1B	0	0	0	0	4	7	19	6	134	857	4973	627	107	518	1	0	2	5	0	1	0	0	3	0	0	0	6	9	8	2.33333	0.0045045
SLC38A3	3	0	0	0	4	9	24	16	232	1681	6504	894	170	733.615	5	1	1	0	0	0	0	0	0	0	0	0	3	15	9	2.26667	0.00308972
IFNA4	4	0	0	0	9	13	27	15	162	1453	6359	652	134	679.077	1	4	0	6	1	0	0	0	0	0	0	0	7	20	8	3.13333	0.00461411
TEAD4	3	2	0	0	11	14	22	13	235	1770	6724	1108	239	780.077	0	0	0	0	0	1	2	0	0	1	0	0	5	25	4	2.53333	0.00324754
OR4K14	0	3	0	0	10	9	27	10	114	1137	4397	576	143	494.308	0	0	0	0	8	0	0	0	0	0	0	0	7	14	10	2.6	0.00525988
OR52A1	0	0	0	0	9	12	33	10	133	1449	4542	683	150	540.077	0	0	0	0	2	1	0	0	0	0	0	0	7	14	11	2.33333	0.00432037
OR52A5	2	3	0	0	8	15	17	20	144	1221	4809	628	155	540.154	0	0	0	0	4	0	0	0	0	0	0	1	4	12	8	1.93333	0.00357923
PRR19	0	0	0	0	3	5	12	12	166	1123	4829	660	166	536.615	1	2	0	0	0	0	0	0	0	0	0	0	1	17	6	1.8	0.00335436
DPPA5	0	0	0	2	4	3	9	5	120	875	3345	491	125	383	0	0	0	0	4	0	0	0	0	2	0	0	4	15	8	2.2	0.00574413
RYR1	0	0	0	0	4	11	6	8	114	846	3034	421	136	352.308	0	0	0	0	0	0	0	0	0	0	0	3	1	7	4	1	0.00283843
PURG	13	6	0	0	6	11	15	12	129	1018	4992	623	140	535.769	1	0	0	1	0	0	0	1	0	0	0	0	4	14	14	2.33333	0.00435511
OR6C75	19	5	0	1	6	12	14	6	123	1116	3935	507	136	452.308	0	0	0	1	4	1	0	0	0	0	0	0	3	18	7	2.26667	0.00501134
KRT16P2	1	0	0	0	4	8	9	7	150	1369	4330	626	123	509.769	22	0	0	0	0	0	0	0	0	1	0	0	7	7	10	3.13333	0.00614657
OR5P2	0	0	0	0	5	7	13	9	107	1000	3384	451	117	391.769	9	0	0	0	0	0	0	0	0	0	0	0	2	8	10	1.93333	0.00493488
DNM3OS	1	1	1	0	5	11	19	5	94	949	4496	487	113	475.538	16	2	0	0	0	0	0	0	0	0	0	2	2	13	5	2.66667	0.00560768
OR2T6	0	6	0	0	7	10	15	20	133	1109	4940	715	169	548	23	0	0	0	3	0	1	0	0	0	0	0	1	11	6	3	0.00547445
OR4K15	15	0	0	0	12	15	42	12	190	1852	6673	919	189	763	16	3	0	1	2	0	0	1	0	0	0	0	6	27	18	4.93333	0.00646571
OR4C13	7	0	0	0	8	21	41	18	166	1784	7299	850	201	799.615	20	0	0	0	2	0	0	0	0	0	0	0	5	26	17	4.66667	0.00583614
LOC732275	1	0	0	0	6	23	34	17	304	2475	9687	1374	385	1100.46	3	0	0	0	12	0	0	0	0	0	5	0	5	27	25	5.13333	0.00466471
GOLGA6C	2	2	0	0	5	20	37	12	201	2034	9011	679	239	941.692	4	1	1	0	1	0	0	0	0	0	0	0	6	22	12	3.13333	0.00332734
KRT16P3	0	0	1	0	12	17	31	24	350	2667	11120	1780	470	1267.08	13	0	0	0	4	1	0	0	0	0	0	1	7	37	24	5.8	0.00457746
OR4M2	0	0	0	0	4	22	32	13	218	3321	9566	1219	266	1127.77	8	0	0	4	0	0	0	0	0	0	0	0	14	25	33	5.6	0.00496555
USP17L6P	27	6	1	0	27	51	124	39	1022	8641	31210	2622	553	3409.46	45	8	1	0	9	0	0	0	0	0	0	0	19	96	50	15.2	0.00445818
USP17L5	52	6	0	0	29	57	182	75	1415	12472	54015	3848	753	5608	73	11	0	6	11	0	0	0	0	0	0	0	45	142	71	23.9333	0.00426771
LOC349196	62	19	1	0	87	240	303	258	6254	26210	140428	35689	2310	16297	163	16	12	10	24	0	0	0	0	0	0	1	110	146	177	43.9333	0.00269579

## Sheet: Hyperlipidemia
All Shared Genes	Ctrl_13	Ctrl_14	Ctrl_24	Ctrl_25	Ctrl_50	Ctrl_51	Ctrl_52	Ctrl_53	Ctrl_54	Ctrl_55	Ctrl_56	Ctrl_57	Ctrl_58	Avg.	HyperL_6	HyperL_9	HyperL_12	HyperL_16	HyperL_27	HyperL_30	HyperL_35	HyperL_49	Avg.	Fold Change
PDLIM1	0	3	1	0	0	0	2	0	0	1	12	3	0	1.69231	2	0	5	1	5	4	13	2	4	2.36364
TRDN	1	0	1	1	0	0	0	0	0	1	1	0	0	0.384615	1	0	0	2	0	6	4	0	1.625	4.225
MYO3A	2	1	2	2	0	0	1	0	0	1	2	0	0	0.846154	0	0	0	11	12	5	0	0	3.5	4.13636
GRP	1	0	0	2	0	0	0	0	0	0	5	0	0	0.615385	1	0	0	2	2	3	0	0	1	1.625
PVRL4	0	0	0	1	0	0	0	0	0	0	7	3	0	0.846154	0	0	0	3	5	4	1	0	1.625	1.92045
KIAA1614	0	2	0	1	0	0	0	0	0	3	4	1	0	0.846154	1	1	0	5	4	0	5	0	2	2.36364
SPINK9	0	2	1	0	0	0	0	0	0	0	1	0	0	0.307692	0	0	0	6	4	2	1	0	1.625	5.28125
REXO1L2P	250	70	0	0	251	350	616	421	3185	22358	124613	12554	3119	12906.7	206	7	13	0	0	0	0	140	45.75	0.00354467
LOC100506888	7	3	0	2	13	16	79	15	621	3391	11304	2042	355	1372.92	19	7	0	0	1	0	0	7	4.25	0.00309558
STRC	6	0	0	0	10	19	56	18	273	2539	11207	1484	383	1230.38	5	1	1	0	0	0	0	17	3	0.00243826
OR4F21	4	2	0	0	26	31	74	45	249	3787	11850	1820	135	1386.38	11	1	1	0	0	0	0	6	2.375	0.00171309
OR11H12	13	7	0	0	7	28	67	25	319	4654	14837	1263	411	1663.92	24	2	0	0	0	0	0	18	5.5	0.00330544
TCEB3C	12	3	0	0	10	20	64	18	811	4451	14225	1037	479	1625.38	8	5	1	0	0	0	1	14	3.625	0.00223024
VN1R4	17	1	0	1	13	27	40	33	302	2669	9138	1192	287	1055.38	5	0	1	0	0	0	0	9	1.875	0.0017766
LOC339240	0	6	0	2	10	29	46	28	380	2951	12944	2064	401	1450.85	12	0	0	0	0	0	0	11	2.875	0.0019816
C3orf74	2	0	0	0	9	13	20	24	241	1430	7538	992	282	811.615	5	1	0	0	0	1	0	6	1.625	0.00200218
OR4C46	1	0	0	0	7	19	33	22	217	2123	7263	1056	229	843.846	7	0	1	0	0	0	0	8	2	0.0023701
LOC389791	7	0	0	2	3	10	21	7	186	1337	4686	723	154	548.923	1	3	1	0	0	0	0	2	0.875	0.00159403
OR8H1	0	3	0	0	8	5	19	12	127	1211	5085	667	146	560.231	0	0	0	0	0	0	0	3	0.375	0.000669367
DUOX2	0	0	0	0	3	10	20	10	183	1260	5144	727	194	580.846	0	1	1	0	0	0	0	5	0.875	0.00150642
RDH8	0	2	0	0	2	12	18	12	117	1197	4805	584	163	531.692	1	0	2	0	0	0	0	2	0.625	0.00117549
PPP1R1B	0	0	0	0	4	7	19	6	134	857	4973	627	107	518	1	0	1	0	0	0	0	1	0.375	0.000723938
SLC38A3	3	0	0	0	4	9	24	16	232	1681	6504	894	170	733.615	4	0	0	0	0	0	0	6	1.25	0.00170389
IFNA4	4	0	0	0	9	13	27	15	162	1453	6359	652	134	679.077	1	0	0	0	0	0	0	5	0.75	0.00110444
TEAD4	3	2	0	0	11	14	22	13	235	1770	6724	1108	239	780.077	2	0	0	1	1	0	0	2	0.75	0.000961444
OR4K14	0	3	0	0	10	9	27	10	114	1137	4397	576	143	494.308	2	0	1	0	0	0	0	2	0.625	0.00126439
OR52A1	0	0	0	0	9	12	33	10	133	1449	4542	683	150	540.077	1	0	0	0	0	0	0	1	0.25	0.000462897
OR52A5	2	3	0	0	8	15	17	20	144	1221	4809	628	155	540.154	3	0	0	0	0	0	0	1	0.5	0.000925662
PRR19	0	0	0	0	3	5	12	12	166	1123	4829	660	166	536.615	0	2	0	0	0	1	0	2	0.625	0.00116471
DPPA5	0	0	0	2	4	3	9	5	120	875	3345	491	125	383	0	0	0	0	0	0	0	0	0	0
RYR1	0	0	0	0	4	11	6	8	114	846	3034	421	136	352.308	0	0	0	0	0	0	0	0	0	0
PURG	13	6	0	0	6	11	15	12	129	1018	4992	623	140	535.769	2	0	3	0	0	0	0	1	0.75	0.00139986
OR6C75	19	5	0	1	6	12	14	6	123	1116	3935	507	136	452.308	1	0	1	0	0	0	0	1	0.375	0.000829082
KRT16P2	1	0	0	0	4	8	9	7	150	1369	4330	626	123	509.769	0	0	0	0	0	0	1	2	0.375	0.000735627
OR5P2	0	0	0	0	5	7	13	9	107	1000	3384	451	117	391.769	3	0	0	0	0	0	0	0	0.375	0.000957196
DNM3OS	1	1	1	0	5	11	19	5	94	949	4496	487	113	475.538	0	0	0	0	0	0	0	1	0.125	0.00026286
OR2T6	0	6	0	0	7	10	15	20	133	1109	4940	715	169	548	0	0	2	0	0	0	0	2	0.5	0.000912409
OR4K15	15	0	0	0	12	15	42	12	190	1852	6673	919	189	763	3	0	0	0	0	0	0	8	1.375	0.0018021
OR4C13	7	0	0	0	8	21	41	18	166	1784	7299	850	201	799.615	3	0	0	0	0	0	0	7	1.25	0.00156325
LOC732275	1	0	0	0	6	23	34	17	304	2475	9687	1374	385	1100.46	0	0	0	0	0	0	1	5	0.75	0.000681532
GOLGA6C	2	2	0	0	5	20	37	12	201	2034	9011	679	239	941.692	1	2	2	0	0	0	0	2	0.875	0.000929178
KRT16P3	0	0	1	0	12	17	31	24	350	2667	11120	1780	470	1267.08	1	0	0	0	0	0	1	4	0.75	0.000591914
OR4M2	0	0	0	0	4	22	32	13	218	3321	9566	1219	266	1127.77	7	0	0	0	0	0	0	7	1.75	0.00155174
USP17L6P	27	6	1	0	27	51	124	39	1022	8641	31210	2622	553	3409.46	21	1	1	0	0	0	0	27	6.25	0.00183313
USP17L5	52	6	0	0	29	57	182	75	1415	12472	54015	3848	753	5608	36	4	0	1	0	0	0	26	8.375	0.0014934
LOC349196	62	19	1	0	87	240	303	258	6254	26210	140428	35689	2310	16297	66	4	11	0	0	3	0	65	18.625	0.00114285

## Sheet: Neuropathy
All Shared Genes	Ctrl_13	Ctrl_14	Ctrl_24	Ctrl_25	Ctrl_50	Ctrl_51	Ctrl_52	Ctrl_53	Ctrl_54	Ctrl_55	Ctrl_56	Ctrl_57	Ctrl_58	Avg.	NeuroP_22	NeuroP_27	NeuroP_28	NeuroP_29	NeuroP_41	NeuroP_49	Avg.	Fold Change
PDLIM1	0	3	1	0	0	0	2	0	0	1	12	3	0	1.69231	4	5	8	0	13	2	5.33333	3.15152
TRDN	1	0	1	1	0	0	0	0	0	1	1	0	0	0.384615	4	0	1	0	3	0	1.33333	3.46667
MYO3A	2	1	2	2	0	0	1	0	0	1	2	0	0	0.846154	7	12	9	0	3	0	5.16667	6.10606
GRP	1	0	0	2	0	0	0	0	0	0	5	0	0	0.615385	2	2	9	0	8	0	3.5	5.6875
PVRL4	0	0	0	1	0	0	0	0	0	0	7	3	0	0.846154	1	5	3	0	0	0	1.5	1.77273
KIAA1614	0	2	0	1	0	0	0	0	0	3	4	1	0	0.846154	1	4	5	0	1	0	1.83333	2.16667
SPINK9	0	2	1	0	0	0	0	0	0	0	1	0	0	0.307692	2	4	0	0	1	0	1.16667	3.79167
REXO1L2P	250	70	0	0	251	350	616	421	3185	22358	124613	12554	3119	12906.7	0	0	0	0	0	140	23.3333	0.00180785
LOC100506888	7	3	0	2	13	16	79	15	621	3391	11304	2042	355	1372.92	0	1	0	0	0	7	1.33333	0.000971164
STRC	6	0	0	0	10	19	56	18	273	2539	11207	1484	383	1230.38	0	0	0	0	0	17	2.83333	0.0023028
OR4F21	4	2	0	0	26	31	74	45	249	3787	11850	1820	135	1386.38	0	0	0	0	0	6	1	0.000721301
OR11H12	13	7	0	0	7	28	67	25	319	4654	14837	1263	411	1663.92	0	0	0	0	1	18	3.16667	0.00190313
TCEB3C	12	3	0	0	10	20	64	18	811	4451	14225	1037	479	1625.38	0	0	0	0	0	14	2.33333	0.00143556
VN1R4	17	1	0	1	13	27	40	33	302	2669	9138	1192	287	1055.38	0	0	0	0	0	9	1.5	0.00142128
LOC339240	0	6	0	2	10	29	46	28	380	2951	12944	2064	401	1450.85	0	0	0	0	0	11	1.83333	0.00126363
C3orf74	2	0	0	0	9	13	20	24	241	1430	7538	992	282	811.615	0	0	0	0	0	6	1	0.00123211
OR4C46	1	0	0	0	7	19	33	22	217	2123	7263	1056	229	843.846	0	0	0	0	0	8	1.33333	0.00158007
LOC389791	7	0	0	2	3	10	21	7	186	1337	4686	723	154	548.923	0	0	0	0	0	2	0.333333	0.00060725
OR8H1	0	3	0	0	8	5	19	12	127	1211	5085	667	146	560.231	0	0	0	0	0	3	0.5	0.000892489
DUOX2	0	0	0	0	3	10	20	10	183	1260	5144	727	194	580.846	0	0	0	0	0	5	0.833333	0.00143469
RDH8	0	2	0	0	2	12	18	12	117	1197	4805	584	163	531.692	0	0	0	0	0	2	0.333333	0.000626929
PPP1R1B	0	0	0	0	4	7	19	6	134	857	4973	627	107	518	0	0	0	0	0	1	0.166667	0.00032175
SLC38A3	3	0	0	0	4	9	24	16	232	1681	6504	894	170	733.615	0	0	0	0	0	6	1	0.00136311
IFNA4	4	0	0	0	9	13	27	15	162	1453	6359	652	134	679.077	0	0	0	0	0	5	0.833333	0.00122716
TEAD4	3	2	0	0	11	14	22	13	235	1770	6724	1108	239	780.077	1	1	0	0	0	2	0.666667	0.000854617
OR4K14	0	3	0	0	10	9	27	10	114	1137	4397	576	143	494.308	0	0	0	0	0	2	0.333333	0.000674344
OR52A1	0	0	0	0	9	12	33	10	133	1449	4542	683	150	540.077	0	0	0	0	0	1	0.166667	0.000308598
OR52A5	2	3	0	0	8	15	17	20	144	1221	4809	628	155	540.154	0	0	0	0	0	1	0.166667	0.000308554
PRR19	0	0	0	0	3	5	12	12	166	1123	4829	660	166	536.615	1	0	0	0	0	2	0.5	0.000931766
DPPA5	0	0	0	2	4	3	9	5	120	875	3345	491	125	383	0	0	0	0	0	0	0	0
RYR1	0	0	0	0	4	11	6	8	114	846	3034	421	136	352.308	0	0	0	0	0	0	0	0
PURG	13	6	0	0	6	11	15	12	129	1018	4992	623	140	535.769	0	0	0	0	0	1	0.166667	0.000311079
OR6C75	19	5	0	1	6	12	14	6	123	1116	3935	507	136	452.308	0	0	0	0	0	1	0.166667	0.000368481
KRT16P2	1	0	0	0	4	8	9	7	150	1369	4330	626	123	509.769	0	0	0	0	0	2	0.333333	0.000653891
OR5P2	0	0	0	0	5	7	13	9	107	1000	3384	451	117	391.769	0	0	0	0	0	0	0	0
DNM3OS	1	1	1	0	5	11	19	5	94	949	4496	487	113	475.538	0	0	0	0	0	1	0.166667	0.00035048
OR2T6	0	6	0	0	7	10	15	20	133	1109	4940	715	169	548	0	0	0	0	0	2	0.333333	0.000608273
OR4K15	15	0	0	0	12	15	42	12	190	1852	6673	919	189	763	0	0	0	0	0	8	1.33333	0.00174749
OR4C13	7	0	0	0	8	21	41	18	166	1784	7299	850	201	799.615	0	0	0	0	0	7	1.16667	0.00145903
LOC732275	1	0	0	0	6	23	34	17	304	2475	9687	1374	385	1100.46	0	0	0	0	1	5	1	0.00090871
GOLGA6C	2	2	0	0	5	20	37	12	201	2034	9011	679	239	941.692	0	0	0	0	0	2	0.333333	0.000353973
KRT16P3	0	0	1	0	12	17	31	24	350	2667	11120	1780	470	1267.08	0	0	0	0	2	4	1	0.000789218
OR4M2	0	0	0	0	4	22	32	13	218	3321	9566	1219	266	1127.77	0	0	0	0	0	7	1.16667	0.00103449
USP17L6P	27	6	1	0	27	51	124	39	1022	8641	31210	2622	553	3409.46	1	0	0	0	0	27	4.66667	0.00136874
USP17L5	52	6	0	0	29	57	182	75	1415	12472	54015	3848	753	5608	0	0	0	0	0	26	4.33333	0.000772706
LOC349196	62	19	1	0	87	240	303	258	6254	26210	140428	35689	2310	16297	1	0	0	0	0	65	11	0.000674971

## Sheet: Ketoacidosis
All Shared Genes	Ctrl_13	Ctrl_14	Ctrl_24	Ctrl_25	Ctrl_50	Ctrl_51	Ctrl_52	Ctrl_53	Ctrl_54	Ctrl_55	Ctrl_56	Ctrl_57	Ctrl_58	Avg.	Ketoacid_6	Ketoacid_10	Ketoacid_23	Ketoacid_37	Ketoacid_43	Avg.	Fold Change
PDLIM1	0	3	1	0	0	0	2	0	0	1	12	3	0	1.69231	2	3	8	5	4	4.4	2.6
TRDN	1	0	1	1	0	0	0	0	0	1	1	0	0	0.384615	1	0	6	12	2	4.2	10.92
MYO3A	2	1	2	2	0	0	1	0	0	1	2	0	0	0.846154	0	0	3	5	3	2.2	2.6
GRP	1	0	0	2	0	0	0	0	0	0	5	0	0	0.615385	1	0	1	7	4	2.6	4.225
PVRL4	0	0	0	1	0	0	0	0	0	0	7	3	0	0.846154	0	2	0	7	0	1.8	2.12727
KIAA1614	0	2	0	1	0	0	0	0	0	3	4	1	0	0.846154	1	0	3	2	2	1.6	1.89091
SPINK9	0	2	1	0	0	0	0	0	0	0	1	0	0	0.307692	0	2	2	1	3	1.6	5.2
REXO1L2P	250	70	0	0	251	350	616	421	3185	22358	124613	12554	3119	12906.7	206	18	1	0	0	45	0.00348656
LOC100506888	7	3	0	2	13	16	79	15	621	3391	11304	2042	355	1372.92	19	0	0	1	0	4	0.00291349
STRC	6	0	0	0	10	19	56	18	273	2539	11207	1484	383	1230.38	5	2	1	0	0	1.6	0.00130041
OR4F21	4	2	0	0	26	31	74	45	249	3787	11850	1820	135	1386.38	11	1	0	0	0	2.4	0.00173112
OR11H12	13	7	0	0	7	28	67	25	319	4654	14837	1263	411	1663.92	24	0	0	0	0	4.8	0.00288475
TCEB3C	12	3	0	0	10	20	64	18	811	4451	14225	1037	479	1625.38	8	0	0	0	0	1.6	0.000984382
VN1R4	17	1	0	1	13	27	40	33	302	2669	9138	1192	287	1055.38	5	0	0	0	0	1	0.000947522
LOC339240	0	6	0	2	10	29	46	28	380	2951	12944	2064	401	1450.85	12	0	0	0	0	2.4	0.00165421
C3orf74	2	0	0	0	9	13	20	24	241	1430	7538	992	282	811.615	5	2	0	0	0	1.4	0.00172495
OR4C46	1	0	0	0	7	19	33	22	217	2123	7263	1056	229	843.846	7	2	0	0	0	1.8	0.00213309
LOC389791	7	0	0	2	3	10	21	7	186	1337	4686	723	154	548.923	1	0	0	0	0	0.2	0.00036435
OR8H1	0	3	0	0	8	5	19	12	127	1211	5085	667	146	560.231	0	0	0	0	0	0	0
DUOX2	0	0	0	0	3	10	20	10	183	1260	5144	727	194	580.846	0	0	0	0	0	0	0
RDH8	0	2	0	0	2	12	18	12	117	1197	4805	584	163	531.692	1	0	0	0	0	0.2	0.000376157
PPP1R1B	0	0	0	0	4	7	19	6	134	857	4973	627	107	518	1	0	0	0	0	0.2	0.0003861
SLC38A3	3	0	0	0	4	9	24	16	232	1681	6504	894	170	733.615	4	0	0	0	0	0.8	0.00109049
IFNA4	4	0	0	0	9	13	27	15	162	1453	6359	652	134	679.077	1	1	0	0	0	0.4	0.000589035
TEAD4	3	2	0	0	11	14	22	13	235	1770	6724	1108	239	780.077	2	0	0	1	0	0.6	0.000769155
OR4K14	0	3	0	0	10	9	27	10	114	1137	4397	576	143	494.308	2	0	0	1	0	0.6	0.00121382
OR52A1	0	0	0	0	9	12	33	10	133	1449	4542	683	150	540.077	1	0	0	0	0	0.2	0.000370318
OR52A5	2	3	0	0	8	15	17	20	144	1221	4809	628	155	540.154	3	0	0	0	0	0.6	0.00111079
PRR19	0	0	0	0	3	5	12	12	166	1123	4829	660	166	536.615	0	0	0	0	0	0	0
DPPA5	0	0	0	2	4	3	9	5	120	875	3345	491	125	383	0	0	0	0	0	0	0
RYR1	0	0	0	0	4	11	6	8	114	846	3034	421	136	352.308	0	1	0	0	0	0.2	0.000567686
PURG	13	6	0	0	6	11	15	12	129	1018	4992	623	140	535.769	2	0	0	0	0	0.4	0.00074659
OR6C75	19	5	0	1	6	12	14	6	123	1116	3935	507	136	452.308	1	1	0	0	0	0.4	0.000884354
KRT16P2	1	0	0	0	4	8	9	7	150	1369	4330	626	123	509.769	0	0	0	0	0	0	0
OR5P2	0	0	0	0	5	7	13	9	107	1000	3384	451	117	391.769	3	0	0	0	0	0.6	0.00153151
DNM3OS	1	1	1	0	5	11	19	5	94	949	4496	487	113	475.538	0	0	0	0	0	0	0
OR2T6	0	6	0	0	7	10	15	20	133	1109	4940	715	169	548	0	0	0	0	0	0	0
OR4K15	15	0	0	0	12	15	42	12	190	1852	6673	919	189	763	3	0	1	0	0	0.8	0.00104849
OR4C13	7	0	0	0	8	21	41	18	166	1784	7299	850	201	799.615	3	0	0	0	0	0.6	0.000750361
LOC732275	1	0	0	0	6	23	34	17	304	2475	9687	1374	385	1100.46	0	1	0	0	0	0.2	0.000181742
GOLGA6C	2	2	0	0	5	20	37	12	201	2034	9011	679	239	941.692	1	0	0	0	0	0.2	0.000212384
KRT16P3	0	0	1	0	12	17	31	24	350	2667	11120	1780	470	1267.08	1	1	0	0	0	0.4	0.000315687
OR4M2	0	0	0	0	4	22	32	13	218	3321	9566	1219	266	1127.77	7	0	0	0	0	1.4	0.00124139
USP17L6P	27	6	1	0	27	51	124	39	1022	8641	31210	2622	553	3409.46	21	4	2	0	0	5.4	0.00158383
USP17L5	52	6	0	0	29	57	182	75	1415	12472	54015	3848	753	5608	36	4	0	0	0	8	0.00142653
LOC349196	62	19	1	0	87	240	303	258	6254	26210	140428	35689	2310	16297	66	1	1	2	0	14	0.000859054

## Sheet: Hypothyroidism
All Shared Genes	Ctrl_13	Ctrl_14	Ctrl_24	Ctrl_25	Ctrl_50	Ctrl_51	Ctrl_52	Ctrl_53	Ctrl_54	Ctrl_55	Ctrl_56	Ctrl_57	Ctrl_58	Avg.	HypoTH_17	HypoTH_23	HypoTH_26	HypoTH_28	HypoTH_46	HypoTH_49	Avg.	Fold Change
PDLIM1	0	3	1	0	0	0	2	0	0	1	12	3	0	1.69231	3	8	2	8	1	2	4	2.36364
TRDN	1	0	1	1	0	0	0	0	0	1	1	0	0	0.384615	2	6	5	1	0	0	2.33333	6.06667
MYO3A	2	1	2	2	0	0	1	0	0	1	2	0	0	0.846154	10	3	0	9	0	0	3.66667	4.33333
GRP	1	0	0	2	0	0	0	0	0	0	5	0	0	0.615385	0	1	2	9	0	0	2	3.25
PVRL4	0	0	0	1	0	0	0	0	0	0	7	3	0	0.846154	0	0	3	3	0	0	1	1.18182
KIAA1614	0	2	0	1	0	0	0	0	0	3	4	1	0	0.846154	8	3	2	5	1	0	3.16667	3.74242
SPINK9	0	2	1	0	0	0	0	0	0	0	1	0	0	0.307692	3	2	2	0	0	0	1.16667	3.79167
REXO1L2P	250	70	0	0	251	350	616	421	3185	22358	124613	12554	3119	12906.7	0	1	0	0	199	140	56.6667	0.00439049
LOC100506888	7	3	0	2	13	16	79	15	621	3391	11304	2042	355	1372.92	0	0	1	0	4	7	2	0.00145675
STRC	6	0	0	0	10	19	56	18	273	2539	11207	1484	383	1230.38	0	1	0	0	9	17	4.5	0.00365739
OR4F21	4	2	0	0	26	31	74	45	249	3787	11850	1820	135	1386.38	0	0	0	0	8	6	2.33333	0.00168303
OR11H12	13	7	0	0	7	28	67	25	319	4654	14837	1263	411	1663.92	0	0	0	0	17	18	5.83333	0.00350577
TCEB3C	12	3	0	0	10	20	64	18	811	4451	14225	1037	479	1625.38	0	0	0	0	8	14	3.66667	0.00225588
VN1R4	17	1	0	1	13	27	40	33	302	2669	9138	1192	287	1055.38	0	0	1	0	9	9	3.16667	0.00300049
LOC339240	0	6	0	2	10	29	46	28	380	2951	12944	2064	401	1450.85	0	0	0	0	15	11	4.33333	0.00298676
C3orf74	2	0	0	0	9	13	20	24	241	1430	7538	992	282	811.615	0	0	1	0	6	6	2.16667	0.00266957
OR4C46	1	0	0	0	7	19	33	22	217	2123	7263	1056	229	843.846	0	0	0	0	8	8	2.66667	0.00316013
LOC389791	7	0	0	2	3	10	21	7	186	1337	4686	723	154	548.923	0	0	0	0	4	2	1	0.00182175
OR8H1	0	3	0	0	8	5	19	12	127	1211	5085	667	146	560.231	0	0	0	0	5	3	1.33333	0.00237997
DUOX2	0	0	0	0	3	10	20	10	183	1260	5144	727	194	580.846	0	0	0	0	5	5	1.66667	0.00286938
RDH8	0	2	0	0	2	12	18	12	117	1197	4805	584	163	531.692	0	0	0	0	8	2	1.66667	0.00313465
PPP1R1B	0	0	0	0	4	7	19	6	134	857	4973	627	107	518	0	0	0	0	6	1	1.16667	0.00225225
SLC38A3	3	0	0	0	4	9	24	16	232	1681	6504	894	170	733.615	0	0	0	0	3	6	1.5	0.00204467
IFNA4	4	0	0	0	9	13	27	15	162	1453	6359	652	134	679.077	0	0	0	0	7	5	2	0.00294517
TEAD4	3	2	0	0	11	14	22	13	235	1770	6724	1108	239	780.077	0	0	0	0	5	2	1.16667	0.00149558
OR4K14	0	3	0	0	10	9	27	10	114	1137	4397	576	143	494.308	0	0	0	0	7	2	1.5	0.00303455
OR52A1	0	0	0	0	9	12	33	10	133	1449	4542	683	150	540.077	0	0	0	0	7	1	1.33333	0.00246878
OR52A5	2	3	0	0	8	15	17	20	144	1221	4809	628	155	540.154	0	0	0	0	4	1	0.833333	0.00154277
PRR19	0	0	0	0	3	5	12	12	166	1123	4829	660	166	536.615	0	0	1	0	1	2	0.666667	0.00124235
DPPA5	0	0	0	2	4	3	9	5	120	875	3345	491	125	383	0	0	0	0	4	0	0.666667	0.00174064
RYR1	0	0	0	0	4	11	6	8	114	846	3034	421	136	352.308	0	0	0	0	1	0	0.166667	0.000473071
PURG	13	6	0	0	6	11	15	12	129	1018	4992	623	140	535.769	0	0	0	0	4	1	0.833333	0.0015554
OR6C75	19	5	0	1	6	12	14	6	123	1116	3935	507	136	452.308	1	0	0	0	3	1	0.833333	0.0018424
KRT16P2	1	0	0	0	4	8	9	7	150	1369	4330	626	123	509.769	0	0	0	0	7	2	1.5	0.00294251
OR5P2	0	0	0	0	5	7	13	9	107	1000	3384	451	117	391.769	0	0	0	0	2	0	0.333333	0.000850841
DNM3OS	1	1	1	0	5	11	19	5	94	949	4496	487	113	475.538	0	0	0	0	2	1	0.5	0.00105144
OR2T6	0	6	0	0	7	10	15	20	133	1109	4940	715	169	548	0	0	0	0	1	2	0.5	0.000912409
OR4K15	15	0	0	0	12	15	42	12	190	1852	6673	919	189	763	0	1	0	0	6	8	2.5	0.00327654
OR4C13	7	0	0	0	8	21	41	18	166	1784	7299	850	201	799.615	0	0	0	0	5	7	2	0.0025012
LOC732275	1	0	0	0	6	23	34	17	304	2475	9687	1374	385	1100.46	0	0	1	0	5	5	1.83333	0.00166597
GOLGA6C	2	2	0	0	5	20	37	12	201	2034	9011	679	239	941.692	0	0	0	0	6	2	1.33333	0.00141589
KRT16P3	0	0	1	0	12	17	31	24	350	2667	11120	1780	470	1267.08	0	0	0	0	7	4	1.83333	0.0014469
OR4M2	0	0	0	0	4	22	32	13	218	3321	9566	1219	266	1127.77	0	0	0	0	14	7	3.5	0.00310347
USP17L6P	27	6	1	0	27	51	124	39	1022	8641	31210	2622	553	3409.46	0	2	0	0	19	27	8	0.00234641
USP17L5	52	6	0	0	29	57	182	75	1415	12472	54015	3848	753	5608	0	0	0	0	45	26	11.8333	0.00211008
LOC349196	62	19	1	0	87	240	303	258	6254	26210	140428	35689	2310	16297	0	1	0	0	110	65	29.3333	0.00179992

## Sheet: PCOS
All Shared Genes	Ctrl_13	Ctrl_14	Ctrl_24	Ctrl_25	Ctrl_50	Ctrl_51	Ctrl_52	Ctrl_53	Ctrl_54	Ctrl_55	Ctrl_56	Ctrl_57	Ctrl_58	Avg.	PCOS_6	PCOS_8	PCOS_20	PCOS_21	PCOS_22	Avg.	Fold Change
PDLIM1	0	3	1	0	0	0	2	0	0	1	12	3	0	1.69231	2	1	2	5	4	2.8	1.65455
TRDN	1	0	1	1	0	0	0	0	0	1	1	0	0	0.384615	1	0	1	5	4	2.2	5.72
MYO3A	2	1	2	2	0	0	1	0	0	1	2	0	0	0.846154	0	0	7	5	7	3.8	4.49091
GRP	1	0	0	2	0	0	0	0	0	0	5	0	0	0.615385	1	0	4	8	2	3	4.875
PVRL4	0	0	0	1	0	0	0	0	0	0	7	3	0	0.846154	0	0	4	0	1	1	1.18182
KIAA1614	0	2	0	1	0	0	0	0	0	3	4	1	0	0.846154	1	1	2	5	1	2	2.36364
SPINK9	0	2	1	0	0	0	0	0	0	0	1	0	0	0.307692	0	0	2	4	2	1.6	5.2
REXO1L2P	250	70	0	0	251	350	616	421	3185	22358	124613	12554	3119	12906.7	206	0	0	0	0	41.2	0.00319214
LOC100506888	7	3	0	2	13	16	79	15	621	3391	11304	2042	355	1372.92	19	0	0	0	0	3.8	0.00276782
STRC	6	0	0	0	10	19	56	18	273	2539	11207	1484	383	1230.38	5	0	0	0	0	1	0.000812754
OR4F21	4	2	0	0	26	31	74	45	249	3787	11850	1820	135	1386.38	11	5	0	0	0	3.2	0.00230816
OR11H12	13	7	0	0	7	28	67	25	319	4654	14837	1263	411	1663.92	24	2	0	0	0	5.2	0.00312514
TCEB3C	12	3	0	0	10	20	64	18	811	4451	14225	1037	479	1625.38	8	1	0	0	0	1.8	0.00110743
VN1R4	17	1	0	1	13	27	40	33	302	2669	9138	1192	287	1055.38	5	0	0	0	0	1	0.000947522
LOC339240	0	6	0	2	10	29	46	28	380	2951	12944	2064	401	1450.85	12	0	0	0	0	2.4	0.00165421
C3orf74	2	0	0	0	9	13	20	24	241	1430	7538	992	282	811.615	5	2	0	0	0	1.4	0.00172495
OR4C46	1	0	0	0	7	19	33	22	217	2123	7263	1056	229	843.846	7	0	0	0	0	1.4	0.00165907
LOC389791	7	0	0	2	3	10	21	7	186	1337	4686	723	154	548.923	1	5	0	0	0	1.2	0.0021861
OR8H1	0	3	0	0	8	5	19	12	127	1211	5085	667	146	560.231	0	0	0	0	0	0	0
DUOX2	0	0	0	0	3	10	20	10	183	1260	5144	727	194	580.846	0	2	0	1	0	0.6	0.00103298
RDH8	0	2	0	0	2	12	18	12	117	1197	4805	584	163	531.692	1	1	0	0	0	0.4	0.000752315
PPP1R1B	0	0	0	0	4	7	19	6	134	857	4973	627	107	518	1	4	0	0	0	1	0.0019305
SLC38A3	3	0	0	0	4	9	24	16	232	1681	6504	894	170	733.615	4	0	0	0	0	0.8	0.00109049
IFNA4	4	0	0	0	9	13	27	15	162	1453	6359	652	134	679.077	1	1	0	0	0	0.4	0.000589035
TEAD4	3	2	0	0	11	14	22	13	235	1770	6724	1108	239	780.077	2	0	0	0	1	0.6	0.000769155
OR4K14	0	3	0	0	10	9	27	10	114	1137	4397	576	143	494.308	2	0	0	0	0	0.4	0.000809213
OR52A1	0	0	0	0	9	12	33	10	133	1449	4542	683	150	540.077	1	0	0	0	0	0.2	0.000370318
OR52A5	2	3	0	0	8	15	17	20	144	1221	4809	628	155	540.154	3	0	0	0	0	0.6	0.00111079
PRR19	0	0	0	0	3	5	12	12	166	1123	4829	660	166	536.615	0	1	0	0	1	0.4	0.000745413
DPPA5	0	0	0	2	4	3	9	5	120	875	3345	491	125	383	0	0	0	0	0	0	0
RYR1	0	0	0	0	4	11	6	8	114	846	3034	421	136	352.308	0	0	0	0	0	0	0
PURG	13	6	0	0	6	11	15	12	129	1018	4992	623	140	535.769	2	0	0	0	0	0.4	0.00074659
OR6C75	19	5	0	1	6	12	14	6	123	1116	3935	507	136	452.308	1	0	0	0	0	0.2	0.000442177
KRT16P2	1	0	0	0	4	8	9	7	150	1369	4330	626	123	509.769	0	0	0	0	0	0	0
OR5P2	0	0	0	0	5	7	13	9	107	1000	3384	451	117	391.769	3	0	0	0	0	0.6	0.00153151
DNM3OS	1	1	1	0	5	11	19	5	94	949	4496	487	113	475.538	0	1	0	0	0	0.2	0.000420576
OR2T6	0	6	0	0	7	10	15	20	133	1109	4940	715	169	548	0	0	0	0	0	0	0
OR4K15	15	0	0	0	12	15	42	12	190	1852	6673	919	189	763	3	0	0	0	0	0.6	0.00078637
OR4C13	7	0	0	0	8	21	41	18	166	1784	7299	850	201	799.615	3	0	0	0	0	0.6	0.000750361
LOC732275	1	0	0	0	6	23	34	17	304	2475	9687	1374	385	1100.46	0	0	0	0	0	0	0
GOLGA6C	2	2	0	0	5	20	37	12	201	2034	9011	679	239	941.692	1	2	0	0	0	0.6	0.000637151
KRT16P3	0	0	1	0	12	17	31	24	350	2667	11120	1780	470	1267.08	1	0	1	1	0	0.6	0.000473531
OR4M2	0	0	0	0	4	22	32	13	218	3321	9566	1219	266	1127.77	7	0	0	0	0	1.4	0.00124139
USP17L6P	27	6	1	0	27	51	124	39	1022	8641	31210	2622	553	3409.46	21	0	0	0	1	4.4	0.00129053
USP17L5	52	6	0	0	29	57	182	75	1415	12472	54015	3848	753	5608	36	0	0	0	0	7.2	0.00128388
LOC349196	62	19	1	0	87	240	303	258	6254	26210	140428	35689	2310	16297	66	10	5	0	1	16.4	0.00100632
