# Supplementary material for: Identification of novel differentially expressed genes in type 1 diabetes mellitus complications using transcriptomic profiling of UAE patients: a multicenter study
Source: Sci Rep. 2022 Sep 29;12:16316. doi: 10.1038/s41598-022-18997-w (PMC9523055; doi:10.1038/s41598-022-18997-w)
Supplement: Supplementary file 3 — Supplementary Tables. [file 41598_2022_18997_MOESM3_ESM.xlsx]

## Sheet: Hyperlipidemia
	Table 1. Differentially expressed upregulated genes shared between T1DM without complications VS T1DM with Hyperlipidemia
	Gene name	Log2 FC	Adj. P-value	Gene name	Log2 FC	Adj. P-value
	PDLIM1	5.86131	0.000101782	QRFPR	6.06944	0.0073627
	TRDN	6.18771	0.000785031	GSDMC	5.06015	0.0114964
	LGALS16	5.80348	0.0426256	HMSD	5.72235	0.00494229
	LOC400794	7.44734	0.000426248	NEURL1B	5.99732	0.000560943
	F3	7.43657	0.000128733	IGSF5	6.76476	0.00199773
	GRK1	5.78245	0.0257371	TGIF1	5.09784	0.000491254
	LOC389023	6.61952	0.000140623	SIAH3	6.27449	0.000327167
	CLCA1	5.57073	0.00447118	LOC254559	6.4503	0.000660274
	GRP	5.19224	0.0134143	SLC2A7	6.09887	0.000553959
	TSNAXIP1	5.77712	0.000882737	SKIDA1	5.78045	0.00682863
	KIAA1549L	6.33149	0.000295861	MYO3A	5.95095	0.00147861
	FLJ12825	6.01679	0.0334702	MYL10	5.01976	0.0029145
	C5orf64	6.87624	0.000872047	AGR3	5.06878	0.0609753
	PON3	5.60536	0.0108389	LOC100216546	5.12671	0.00142506
	IGSF21	5.23644	0.0214218	GFRA3	6.59469	0.0129196
	FREM1	6.19013	0.000241782	KCNC3	6.2419	0.000680951
	RAPGEF4-AS1	5.27244	0.018582	IRX1	5.38171	0.00179681
	NODAL	5.49832	0.0116177	KIAA1614	5.8568	0.000361207
	PDZD9	6.19403	0.0533831	BCO2	5.85245	0.000580566
	NME2	5.05252	0.0112617	ZNF705G	5.73037	0.00296617
	ORAI1	5.69244	0.0137895	LOC100133461	6.08186	0.00173557
	ZNF676	5.95388	0.000539109	C19orf44	5.62969	0.000441163
	TMPRSS11D	5.34302	0.0105634	HOXA3	5.05347	0.000335265
	LOC286184	7.00113	0.00076277	WNT8A	5.31469	0.00060046
	C10orf105	5.70128	0.000568764	LHX2	5.22693	0.00984482
	STEAP2	6.181	0.00557044	PRMT8	6.31952	0.00849416
	PCDHGA2	5.18447	0.0462972	SLCO1B7	5.20624	0.0288772

## Sheet: Neuropathy
	Table 2. Differentially expressed upregulated genes shared between T1DM without complications VS T1DM with Neuropathy
	Gene name	Log2 FC	Adj. P-value	Gene name	Log2 FC	Adj. P-value
	PDLIM1	7.3089	4.39103e-08	NODAL	7.08532	0.0378168
	TRDN	5.73326	0.00409211	ORAI1	5.80528	0.0206194
	LOC400794	7.17048	0.00149387	ZNF676	6.92784	0.000425549
	F3	6.54147	0.00175783	PRELP	6.68525	0.0298611
	GPR139	6.37023	0.000207573	TMPRSS11D	5.71603	0.00965015
	SCGB1D1	6.14145	0.0135371	LOC285889	7.19737	0.0171654
	LOC389023	7.4147	3.08757e-05	FLJ35282	5.86864	0.0259884
	CLCA1	7.74987	3.94661e-05	LOC286184	8.05735	0.000470653
	RQCD1	6.47188	0.039293	C10orf105	6.76014	0.000549415
	GRP	7.90436	0.000108663	STEAP2	5.59171	0.0160891
	TSNAXIP1	8.12189	8.87128e-05	NOS2	7.49038	0.0882445
	KIAA1549L	6.0806	0.000265694	GSDMC	5.96691	0.00860217
	HEATR7B2	5.36933	0.0209544	MORF4L2-AS1	5.85651	0.0276878
	C5orf64	5.44885	0.0120661	HMSD	5.95405	0.0275876
	PON3	7.71861	0.000409522	PRMT8	7.26352	0.00149387
	IGSF21	5.37462	0.0191757	SLCO1B7	5.50126	0.0344993
	FREM1	8.93161	1.99611e-07	FAM196B	5.96355	0.102652
	C19orf44	5.51423	0.00210847	PARN	5.43656	0.00118158
	HOXA3	6.48508	2.28201e-05	IRX1	5.99523	0.000545715
	PRKAR1B	5.50706	0.00909215	HOXD-AS1	6.15454	0.0191757
	EDNRB	5.10445	0.127302	KIAA1614	6.64125	8.74186e-05
	WNT8A	6.49516	0.000330687	C1orf94	6.20079	0.003496
	LOC200772	5.08143	0.00336828	KCNH7	6.2338	0.0174956
	LHX2	8.10325	6.93902e-05	BCO2	6.74271	8.74186e-05
	VSX1	5.81096	0.000444161	DYDC2	5.06111	0.00659452
	IGSF5	5.83073	0.0120661	ZNF705G	6.42361	0.000549415
	BEND7	5.73179	0.0594972	LOC100133461	6.80663	0.00118054
	SIAH3	6.51973	0.000257258	HMHB1	5.85045	0.119426
	LOC254559	6.87106	0.000137164	MYO3A	6.87758	2.00827e-05
	BLCAP	5.11419	0.00294539	MYL10	5.02422	0.0110456
	FHL1	5.95593	0.0293301	AGR3	5.94174	0.0305992
	ESR2	5.56025	0.00301908	LOC100216546	5.48667	0.0027426
	LPHN3	5.67382	0.0074553	GFRA3	7.26701	0.0286669
	KCNC3	6.37049	3.76602e-05	CCDC173	6.28792	0.0119331
	LOC646813	5.46914	0.00938952	UBOX5-AS1	5.11468	0.00162771
	RAPGEF4-AS1	5.67845	0.0331198	NKAIN3	6.62425	0.000135946

## Sheet: Ketoacidosis
	Table 3. Differentially expressed upregulated genes shared between T1DM without complications VS T1DM with Ketoacidosis
	Gene name	Log2 FC	Adj. P-value	Gene name	Log2 FC	Adj. P-value
	PDLIM1	5.8173	0.000509257	QRFPR	6.74435	0.00590162
	TRDN	7.32593	0.000723203	HMSD	5.41126	0.0107447
	LOC400794	5.85047	0.0408503	PRMT8	5.41103	0.0378181
	F3	7.9259	0.000723203	SLCO1B7	5.53171	0.0486421
	GPR139	5.06232	0.00575119	IRX1	5.90836	0.00501448
	LINC00575	5.62895	0.0616766	KIAA1614	5.09124	0.00323986
	GRK1	5.07114	0.0330547	LBX2-AS1	5.14807	0.00644083
	CDKN2A	6.15792	0.0129998	C5orf27	5.20018	0.0360053
	LOC389023	5.79562	0.00279085	STEAP1	6.35524	0.00958326
	CLCA1	5.78229	0.0223008	CD59	5.78397	0.00708437
	GRP	6.84683	0.00256955	ETS1	5.53889	0.0027165
	TSNAXIP1	5.48503	0.00717262	CSNK1A1P1	5.53933	0.0183041
	HEATR7B2	6.22956	0.00668529	PRKAR1B	5.00496	0.0123967
	C5orf64	6.90362	0.00311618	EDNRB	6.04896	0.0363669
	LARP4B	6.19761	0.00558755	ZBTB7C	5.79333	0.0017766
	PON3	6.16945	0.00548906	PRDM12	6.10371	0.00672547
	IGSF21	6.04221	0.0208513	IGSF5	6.01797	0.00775004
	FREM1	6.35856	0.0017766	SIAH3	5.20444	0.00871791
	PDZD9	5.32349	0.109935	FHL1	5.46728	0.00669043
	FLJ35282	6.06318	0.0342505	MYO3A	5.20584	0.00650157
	LOC286184	5.89779	0.0258822	MYL10	6.07296	0.00227697
	C10orf105	6.06949	0.00314774	AGR3	5.17569	0.0648342
	STEAP2	6.00881	0.019714	GFRA3	7.0529	0.0317429
	IQCF3	5.19952	0.0043416	FAM63A	5.38849	0.0593793
	C20orf144	5.33484	0.0448056	LOC100505583	5.37502	0.00946317
	HLA-DRB6	5.84164	0.0230253

## Sheet: Hypothyroidism
	Table 4. Differentially expressed upregulated genes shared between T1DM without complications VS T1DM with Hypothyroidism
	Gene name	Log2 FC	Adj. P-value	Gene name	Log2 FC	Adj. P-value
	PDLIM1	6.30375	6.67233e-06	KIAA1614	6.80084	2.32132e-05
	TRDN	6.21748	0.0013236	C1orf94	6.19396	0.00251071
	F3	7.45684	0.000120526	BCO2	5.97456	0.00354601
	GPR139	6.48445	0.00258444	DYDC2	5.75721	0.00329815
	SCGB1D1	5.42744	0.018744	ZNF705G	5.46909	0.0113198
	LOC389023	7.10804	0.00051142	LOC100133461	6.14657	0.00770296
	CLCA1	7.04481	0.00509	HOXA3	6.05166	0.000788997
	RQCD1	6.16265	0.0226806	EDNRB	7.04595	0.00512287
	GRP	7.10736	0.0063467	WNT8A	6.16466	0.00489281
	TSNAXIP1	7.91505	0.000300433	TEKT4	5.73601	0.0461191
	KIAA1549L	5.39575	0.00490035	LHX2	7.8128	0.000680737
	C5orf64	5.61561	0.00718176	NEURL1B	7.96101	0.000761401
	PON3	7.49043	0.000427762	VSX1	5.70142	0.00234108
	RAPGEF4-AS1	5.58501	0.0370537	ARHGDIA	5.31472	0.000120526
	NODAL	6.68459	0.00924003	CUX2	5.87753	0.00527797
	PDZD9	5.69805	0.0408352	NKX2-8	5.13831	0.0307279
	ORAI1	5.86544	0.014265	SIAH3	6.07718	0.00531182
	ZNF676	6.29373	0.00441045	LOC254559	5.5097	0.0132436
	PRELP	6.55756	0.00312113	FHL1	5.33853	0.0119479
	LOC285889	6.40849	0.0234296	MYO3A	6.33537	0.0024346
	LOC286184	7.36453	0.0871877	AGR3	6.09524	0.00632039
	C10orf105	6.29727	0.00444782	GFRA3	8.47256	0.0441096
	IQCF3	5.76928	0.0037089	NKAIN3	6.01775	0.00234108
	NOS2	7.09109	0.0201002	NSA2	5.84253	0.0582544
	GSDMC	6.29807	0.00786526	KCNC3	6.07581	0.00216238
	MORF4L2-AS1	5.28702	0.0171871	PARN	6.11702	0.00154471
	MBOAT4	5.23982	0.00786526	IRX1	5.10422	0.00966276
	HOXC9	5.68471	0.0120838	LINC00612	5.40419	0.0282469
	PRMT8	5.43231	0.0296335	HOXD-AS1	5.88996	0.0174682

## Sheet: PCOS
	Table 5. Differentially expressed upregulated genes shared between T1DM without complications VS T1DM with PCOS
	Gene name	Log2 FC	Adj. P-value	Gene name	Log2 FC	Adj. P-value
	PDLIM1	4.16739	0.00279367	ZNF705G	4.62568	0.0332475
	TRDN	4.97317	0.00521958	EDNRB	5.17906	0.0860115
	LGALS16	4.51378	0.144953	LHX2	4.57771	0.0490849
	LOC400794	4.23012	NA	NEURL1B	4.69823	0.0229527
	GRK1	6.04282	0.00918831	BEND7	4.71868	0.145649
	GRP	5.78688	0.00501426	CUX2	4.64191	0.0182473
	ORAI1	4.24611	0.16673	LOC254559	5.18255	0.00959349
	TMPRSS11D	4.79544	0.0516111	MYO3A	4.73195	0.0100766
	IQCF3	4.7642	0.0069405	RERGL	4.35837	0.119924
	HOXC9	4.37532	0.0375808	GUCY1A3	4.15709	0.131725
	GRIA3	4.34908	0.0521849	LOC100216546	4.58931	0.0173902
	KIAA1614	4.6369	0.00261728	FAM63A	4.2186	0.166155
	C5orf27	4.0756	0.0871314	DOPEY1	4.7772	0.043283
	THRSP	4.66433	0.0339673	KCNC3	6.13241	0.000567457
