# Supplementary material for: Identification of novel differentially expressed genes in type 1 diabetes mellitus complications using transcriptomic profiling of UAE patients: a multicenter study
Source: Sci Rep. 2022 Sep 29;12:16316. doi: 10.1038/s41598-022-18997-w (PMC9523055; doi:10.1038/s41598-022-18997-w)
Supplement: Supplementary file 4 — Supplementary Tables. [file 41598_2022_18997_MOESM4_ESM.xlsx]

## Sheet: Hyperlipidemia
	Table 6. Differentially expressed downregulated genes shared between T1DM without complications VS T1DM with Hyperlipidemia
	Gene name	Log2 FC	Adj. P-value	Gene name	Log2 FC	Adj. P-value
	LOC349196	-7.39586	2.29919e-05	LOC732275	-6.81558	0.000335265
	TCEB3C	-6.40344	0.000121303	OR4C13	-6.21345	0.000397576
	MYH6	-6.28948	0.000673565	OR52A1	-6.87846	0.000204263
	PTPRH	-6.32573	0.000219832	C3orf74	-6.05983	0.000328613
	KRTAP9-3	-6.08841	0.00052607	SLC44A4	-6.14438	0.000878346
	SLC38A3	-6.20475	0.000513676	OR2T6	-6.46567	0.000228263
	GOLGA6C	-6.93169	9.15008e-05	RYR1	-6.89733	0.00043698
	USP17L6P	-6.78333	0.000101782	TTBK1	-6.02198	0.000228263
	USP17L5	-7.00286	0.000101782	TRAM1L1	-6.03074	0.000491254
	GPR119	-6.06191	0.000140623	MIR490	-6.06743	0.000104353
	FGFR4	-6.61508	0.000286201	OR5P2	-6.49721	0.000538038
	PRR19	-6.08295	0.0007696	PURG	-6.33971	0.000103489
	SYT5	-6.01894	0.000478737	OR4K14	-6.28644	0.00018854
	OR2K2	-6.10356	0.000290219	SPINK5	-6.36561	0.000617262
	KRT16P3	-7.14502	0.000152954	MMP13	-6.2975	0.0011153
	TPI1P3	-6.00242	0.000311575	OR6C75	-6.60317	3.66055e-05
	TFAMP1	-6.38427	0.000559662	CLDN19	-6.09837	0.000235111
	AWAT1	-6.09894	0.000567726	LINC00552	-6.51335	0.000128733
	OR11H12	-6.11587	0.000294259	OR8G2	-6.28463	0.000250919
	C14orf162	-6.85689	8.34104e-05	OR4M1	-6.29224	0.000271746
	OR8K3	-6.45352	0.000364009	OR5L2	-6.42012	0.000122189
	OR6P1	-6.2102	0.000620085	OR4K2	-6.07628	0.000311857
	STRC	-6.09064	0.000354421	GLUD2	-6.03138	0.000328613
	OR13C9	-6.104	0.000559746	MUC2	-6.02538	0.00052942
	MAGEB4	-6.25894	0.000140623	OR9Q2	-6.28581	0.000335265
	OR52A5	-6.71929	0.000103489	DIO3OS	-6.11913	0.000328613
	OR56B4	-6.15054	0.000122189	SNRPD2P2	-6.10197	0.00018854
	OR4M2	-6.57161	0.000654071	OR5AP2	-6.1329	0.000329923
	FAM106CP	-6.07453	0.000202671	LOC653653	-6.02093	0.000103489
	MST1R	-6.25305	0.000380919	PCK1	-6.28002	0.000316407
	FAM43B	-6.33989	0.000335265	C16orf92	-6.1373	0.00060046
	LOC401321	-6.48127	0.000101782	OR4F21	-6.57508	0.000101782
	FLJ25328	-6.20858	0.000732637	UGT1A8	-6.07063	0.000719947
	CXADRP2	-6.13009	0.000281009	IFNA17	-6.04109	0.000294259
	DUOX2	-6.15896	0.000638722	CETN1	-6.80038	0.000103489
	IFNA4	-6.22682	0.000380919	OR4K15	-6.10021	0.000463868
	DKFZP434A062	-6.04882	0.000760563	OR2T27	-6.24118	0.0004002
	C17orf74	-6.39025	0.000487731	APLNR	-6.15701	0.000681026
	RDH8	-6.33362	0.00025833	TAAR9	-6.16977	0.000308594
	TEAD4	-6.25347	0.000201329	REXO1L2P	-6.42221	0.000122189
	LOC144742	-6.37368	0.000140623	HSD3B1	-6.12714	0.000335265
	LINC00605	-6.00949	0.000576484	LOC100505540	-6.0989	0.00188462
	SLC6A19	-6.30511	0.000182421	VN1R4	-6.43795	0.000110811
	CLDN17	-6.14053	0.000760563	C10orf62	-6.37334	0.000347841
	MYH4	-6.12589	0.000607813	LOC100506888	-6.32622	0.000103489
	LOC100240734	-6.17029	0.000557081	LOC389791	-6.38668	0.000103489
	LOC339240	-6.58344	0.000247619	HPN	-6.1649	0.000823202
	GOLGA6L1	-6.47378	0.000101782	ANXA2P3	-6.11999	0.000128733

## Sheet: Neuropathy
	Table 7. Differentially expressed downregulated genes shared between T1DM without complications VS T1DM with Neuropathy
	Gene name	Log2 FC	Adj. P-value	Gene name	Log2 FC	Adj. P-value
	LOC349196	-7.58687	0.000257258	OR52L1	-5.15839	0.0170932
	TCEB3C	-5.98215	0.00970911	OR11H2	-5.05367	0.00450553
	MYH6	-5.30414	0.0286405	OR51A4	-5.1701	0.0250682
	SLC38A3	-5.19586	0.0249294	LOC100240734	-5.43285	0.0157169
	GOLGA6C	-5.96392	0.00771087	MRC2	-5.06212	0.0138002
	USP17L6P	-6.11948	0.00286483	PRM1	-5.01684	0.0236266
	USP17L5	-6.80942	0.00258352	LOC339240	-5.82271	0.0104773
	PRR19	-5.12065	0.028511	OR10T2	-5.06329	0.0309377
	KRT16P3	-5.14372	0.0254286	GOLGA6L1	-5.79659	0.00277625
	CDH24	-5.11861	0.0157574	LOC732275	-5.41731	0.0187875
	OR11H12	-5.1749	0.0157574	OR4C13	-5.18537	0.0222069
	C14orf162	-5.61792	0.00611772	OR52A1	-5.44485	0.0218573
	OR51D1	-5.19671	0.012786	GPR32	-5.56091	0.0141167
	TM6SF2	-5.3199	0.0157826	C3orf74	-5.44994	0.020622
	PALM3	-5.02257	0.022889	OR2T6	-5.31698	0.0179382
	STRC	-5.27259	0.0249294	RYR1	-5.14276	0.034298
	MAGEB4	-5.28482	0.0148428	TTBK1	-5.07279	0.0199861
	OR52A5	-5.48355	0.0101721	MIR490	-5.18561	0.0135334
	OR56B4	-5.10554	0.0147409	OR5P2	-5.16429	0.0326068
	OR4M2	-5.67192	0.0246892	PURG	-5.40342	0.00958513
	FAM106CP	-5.6941	0.007547	OR4K14	-5.14835	0.0210275
	FAM43B	-5.17694	0.0174027	OR6C75	-5.30225	0.00744442
	LOC401321	-5.2267	0.00557672	LINC00552	-5.34947	0.0103271
	PMCHL1	-5.03379	0.0322624	OR4M1	-5.24082	0.0180796
	GOLGA8F	-5.03759	0.0280416	MST1	-6.00683	0.000744761
	SLC27A5	-5.20395	0.0196466	LOC390705	-5.00074	0.0205741
	RCOR2	-5.07608	0.029269	MUC2	-5.05253	0.0260614
	DUOX2	-5.07418	0.0352679	OR9Q2	-5.29372	0.0199861
	IFNA4	-5.06141	0.0244118	LOC653653	-5.09703	0.0126944
	DKFZP434A062	-5.34089	0.0286405	CLDN24	-5.37579	0.0075739
	RDH8	-5.24208	0.0223382	OR13H1	-5.02665	0.025202
	OR2T1	-5.08157	0.025153	CETN1	-5.33494	0.0144404
	FBXW12	-5.14716	0.0202335	OR4K15	-5.33494	0.0144404
	OR1L4	-5.09862	0.0230931	APLNR	-5.07739	0.0311854
	OR2M2	-5.15516	0.0218573	FOXD4L6	-5.46956	0.0237794
	OR4F21	-5.88239	0.00683744	TAAR9	-5.0128	0.02286
	PPP3R2	-5.22444	0.0220655	REXO1L2P	-6.48104	0.00363936
	HRC	-5.02028	0.0143294	VN1R4	-5.54873	0.00860217
	OXCT2	-5.63963	0.00324816	C10orf62	-5.46291	0.0220655
	TEAD4	-5.28727	0.0101939	LOC100506888	-5.86451	0.00370301
	STH	-5.16666	0.0157574	LOC389791	-5.38625	0.0135371
	MMRN2	-5.1873	0.0292925	ARHGEF17	-5.05998	0.0129674
	P2RX6	-5.02299	0.0174027

## Sheet: Ketoacidosis
	Table 8. Differentially expressed downregulated genes shared between T1DM without complications VS T1DM with Ketoacidosis
	Gene name	Log2 FC	Adj. P-value	Gene name	Log2 FC	Adj. P-value
	LOC349196	-8.21803	0.00036814	C3orf74	-6.88856	0.00208586
	TCEB3C	-7.96473	0.00105686	GOLGA8CP	-6.83896	0.0028305
	MYH6	-6.94359	0.00354428	OR7C1	-6.57276	0.00275223
	PTPRH	-7.09479	0.00181924	OR56B1	-6.38444	0.00571908
	KRTAP9-3	-6.25659	0.0037789	SLC44A4	-6.79286	0.00448666
	SLC38A3	-7.05463	0.00227697	LOC647012	-6.12064	0.00473481
	GOLGA6C	-7.81706	0.00105686	MAMSTR	-6.70517	0.00329327
	USP17L6P	-7.30944	0.000723203	MTMR11	-6.4249	0.00362532
	USP17L5	-7.88158	0.000761924	ACTN3	-6.26153	0.00347834
	SLC22A31	-6.52278	0.00338728	OR2T6	-7.38136	0.00181924
	GPR119	-6.28976	0.00222292	RYR1	-6.57487	0.00419817
	PRR19	-7.32529	0.00329327	KRTAP5-5	-6.00442	0.0033382
	SYT5	-6.75468	0.00231724	LRRC10B	-6.08093	0.00316559
	ROBO3	-6.33828	0.00250718	OR7G1	-6.28294	0.00329327
	CXorf27	-6.1907	0.00410274	TTBK1	-7.01544	0.00172231
	KRT16P3	-8.2035	0.00105686	PRM3	-6.01877	0.00387462
	TPI1P3	-7.07887	0.00181924	TRAM1L1	-6.55491	0.0031891
	OR51T1	-6.84161	0.00189536	MIR490	-6.52478	0.00202027
	KRTAP19-3	-6.40829	0.00356084	OR5P2	-6.34823	0.0054585
	TFAMP1	-6.34668	0.00505036	PURG	-6.90612	0.00147619
	AWAT1	-6.83806	0.00340006	ATP12A	-6.11317	0.0072945
	OR11H12	-6.84227	0.00208586	CIDEC	-6.88728	0.00229657
	KRTAP19-6	-6.26953	0.00329327	C6orf141	-6.42112	0.00182088
	C14orf162	-6.95527	0.00146558	MAS1L	-7.32726	0.000876508
	OR51D1	-6.08675	0.00181924	OR4K14	-6.00104	0.00443163
	NXF5	-6.99557	0.00302138	SPINK5	-6.71829	0.00511805
	TM6SF2	-6.05203	0.00404977	MMP13	-6.13763	0.00892354
	CYP24A1	-6.29483	0.00652715	OR6C75	-6.74862	0.00105686
	OR4D9	-6.6652	0.00208769	OR10K1	-6.67202	0.00328024
	OR8K3	-7.10903	0.00250718	P2RY4	-6.72633	0.00181924
	PALM3	-6.57412	0.00208586	C11orf9	-6.77277	0.00169744
	OR6P1	-6.05471	0.00746479	COMP	-6.70342	0.00244778
	STRC	-6.97308	0.00169744	CLDN19	-6.63463	0.00227697
	MAGEB4	-6.93434	0.0017766	LOC90246	-6.56004	0.00183137
	KRTAP11-1	-6.12432	0.00505016	LINC00552	-6.89988	0.0017766
	OR52A5	-6.81914	0.0017766	OR8G2	-6.50103	0.00227697
	VPREB1	-6.23194	0.004733	RAB9BP1	-6.45227	0.00222292
	OR56B4	-6.31517	0.00189536	OR4M1	-6.51864	0.00278366
	OR4M2	-7.2803	0.00329327	OR5L2	-7.09082	0.00146558
	DKFZp566F0947	-6.26421	0.00208497	LOC1720	-6.19889	0.00318401
	FAM106CP	-6.66354	0.0015156	FER1L5	-6.11791	0.0031891
	OR1D2	-6.45528	0.00212322	AQP8	-6.22632	0.00495748
	GPHA2	-6.07291	0.00215839	CKMT1B	-6.17326	0.00841104
	MST1R	-6.64354	0.00306891	GLUD2	-6.44444	0.00279129
	FAM43B	-7.74942	0.00105686	LOC390705	-6.50996	0.00222292
	LOC401321	-6.2007	0.00145865	MUC2	-6.19207	0.0048668
	FAM71E2	-6.06725	0.00475191	OR9Q2	-6.27187	0.00433203
	TAAR8	-6.30035	0.00452858	SNRPD2P2	-6.62097	0.00182088
	PMCHL1	-6.14298	0.00519907	OR5AP2	-6.79666	0.00222292
	PDIA2	-6.65628	0.00215839	OR2T1	-6.40371	0.00373032
	C1orf68	-6.07255	0.00231724	OR1L1	-6.64605	0.00227697
	GOLGA8F	-7.36816	0.00208586	PYDC2	-6.13472	0.00378128
	PACSIN3	-6.77369	0.00202034	DMRTC2	-7.42222	0.00169884
	FLJ25328	-6.56069	0.00573315	KRT16	-6.19844	0.00378503
	RCOR2	-6.15053	0.00425185	OR1L4	-6.75757	0.00231724
	RPL13AP3	-6.37613	0.00345318	UBL4B	-6.37299	0.00269342
	DUOX2	-7.48523	0.00279129	C16orf92	-6.91864	0.0027165
	PRG1	-6.19998	0.00182626	LOC401074	-6.25151	0.00227697
	IFNA4	-7.0583	0.00169744	LOC728819	-6.99508	0.00256955
	UBE2DNL	-6.4521	0.00452858	PTPN5	-6.01784	0.0050883
	OTUD6A	-6.09784	0.00575119	COL4A1	-6.54906	0.00507436
	OR5H2	-6.21165	0.00227697	YBX2	-6.771	0.00208586
	RDH8	-7.08672	0.00208586	OR14I1	-6.90506	0.00307954
	SOX11	-7.0774	0.00178838	OR4F21	-6.96752	0.00146558
	PPP3R2	-6.06337	0.00527957	UG0898H09	-6.66849	0.00208497
	OR10W1	-6.614	0.0042183	HES3	-6.35106	0.00475191
	TEAD4	-6.74608	0.00207904	CLDN24	-6.41691	0.0017766
	KCNF1	-6.2541	0.00627387	DQX1	-6.99372	0.00202027
	STH	-6.53492	0.0017766	HTR1D	-6.35793	0.00181924
	ARHGAP36	-6.13507	0.00250718	TAS2R10	-6.37344	0.00227697
	LOC144742	-7.04446	0.00169744	FOXD4	-6.07484	0.00256955
	SCGB2B2	-7.1457	0.00121846	OR2F1	-6.526	0.00256955
	OR4Q3	-6.39772	0.00393038	CETN1	-7.04533	0.00169744
	PCDHB13	-6.39067	0.00348523	KLHDC9	-6.78824	0.00256955
	NPBWR2	-6.37064	0.00261783	OR4K15	-6.644	0.00207904
	SLC6A19	-6.18911	0.00257233	OR2T27	-6.15284	0.00473892
	CCL26	-7.40143	0.00169744	HHATL	-6.0354	0.0121886
	MMRN2	-6.40913	0.00587379	GABRA1	-6.44991	0.0053227
	CLDN17	-6.79073	0.00411348	APLNR	-6.87365	0.00314774
	MYH4	-6.2513	0.00615767	FOXD4L6	-6.1929	0.00510006
	TSPAN1	-6.12475	0.00399575	TAAR9	-6.23731	0.00380356
	LOC339807	-7.0254	0.00250718	REXO1L2P	-7.22572	0.000750945
	OR51A4	-6.97796	0.00227697	SLC25A51P1	-6.23423	0.0064328
	LOC100240734	-6.59084	0.00336223	OR2F2	-6.76536	0.00219454
	MRC2	-6.61335	0.00145865	CCL21	-6.85736	0.00256955
	OR2M4	-6.35034	0.00329327	SOWAHB	-6.78896	0.00210943
	PRM1	-6.04805	0.00387758	HSD3B1	-6.48356	0.00314774
	ATP2B2	-6.42115	0.00258627	LOC100129794	-6.2094	0.00601581
	LOC339240	-7.31747	0.00169744	OR2M5	-6.59367	0.0017766
	OR10T2	-6.01261	0.00837513	GPR45	-6.823	0.0020863
	GOLGA6L1	-7.17808	0.000723203	LOC100505540	-6.01782	0.0108475
	LOC732275	-8.13354	0.00145865	VN1R4	-7.55081	0.000761924
	OR4C13	-7.26943	0.0017766	C10orf62	-6.27766	0.00479871
	TAAR1	-6.80418	0.0017766	LOC100506888	-6.45059	0.00189536
	KRT6B	-6.4912	0.00465865	OR1A1	-6.36563	0.00495748
	ENTPD2	-6.49577	0.00168436	LOC389791	-7.24171	0.00146558
	KRTAP10-8	-6.90358	0.00181924	HIST1H2AA	-6.25713	0.00208497
	OR52A1	-7.12214	0.00235326	SHBG	-6.84515	0.00229657
	GPR32	-6.03255	0.00478926	OR4K13	-6.99804	0.00105686
	LOC100133612	-6.86325	0.00286626	PI15	-6.09976	0.013808
	FTMT	-6.65861	0.00208586	ANXA2P3	-6.70467	0.00146558

## Sheet: Hypothyroidism
	Table 9. Differentially expressed downregulated genes shared between T1DM without complications VS T1DM with Hypothyroidism
	Gene name	Log2 FC	Adj. P-value	Gene name	Log2 FC	Adj. P-value
	LOC349196	-6.63874	0.00154471	LOC100240734	-5.21018	0.0103956
	TCEB3C	-6.10796	0.00493389	TAS2R16	-5.46969	0.0112223
	MYH6	-5.68657	0.0110004	OR4K1	-5.35494	0.0110316
	PTPRH	-5.25646	0.0101152	PRM1	-5.84257	0.00630389
	KRTAP9-3	-5.40177	0.0094068	ATP2B2	-5.46535	0.00987593
	SLC38A3	-5.57115	0.0095632	LOC339240	-5.61035	0.00735113
	GOLGA6C	-5.96522	0.00509	GOLGA6L1	-5.51927	0.00457092
	USP17L6P	-5.92159	0.00251071	LOC732275	-5.7845	0.00755251
	USP17L5	-6.16073	0.00457092	OR4C13	-5.40518	0.00946248
	VENTXP1	-5.1753	0.0101152	KRT6B	-5.09046	0.0166378
	SLC22A31	-5.35819	0.0109274	ENTPD2	-5.08776	0.00645998
	GPR119	-5.35792	0.00492833	OR52A1	-5.31561	0.0136195
	FGFR4	-5.19445	0.0121789	GPR32	-6.16626	0.00441045
	PRR19	-5.4165	0.0121789	LOC100133612	-5.35255	0.0119479
	KRT16P3	-6.36295	0.00529578	C3orf74	-5.18984	0.0111822
	TPI1P3	-5.50459	0.00770296	GOLGA8CP	-5.26892	0.0121865
	OR51T1	-5.96052	0.00438862	KRTAP2-1	-5.09202	0.00927566
	TFAMP1	-5.79363	0.0117325	OR56B1	-5.40784	0.0135599
	OR11H12	-5.40369	0.00841398	SLC44A4	-5.25939	0.0142667
	KRTAP19-6	-5.24159	0.00966574	OR2G3	-5.36573	0.011394
	C14orf162	-5.24444	0.00727342	ACTN3	-5.08471	0.0136736
	DCAF8L2	-5.0002	0.0129178	OR2T6	-5.983	0.00512287
	OR51D1	-5.07917	0.00577048	RYR1	-5.99138	0.0101152
	TM6SF2	-5.34137	0.0094068	TTBK1	-5.32662	0.0082422
	OR4D9	-5.76273	0.00512287	TRAM1L1	-5.02839	0.0123005
	OR8K3	-5.28042	0.0119986	MIR490	-5.68782	0.00476068
	PALM3	-5.50827	0.00782099	OR5P2	-5.74988	0.0119125
	OR6P1	-5.12052	0.0161271	PURG	-5.5745	0.00502323
	STRC	-5.28335	0.0105709	OR4K14	-5.0548	0.0121789
	OR13C9	-5.60737	0.0107332	DLL3	-5.31866	0.0101152
	HMGB3P1	-5.31376	0.0121789	SPINK5	-5.82664	0.0119196
	OR5A2	-5.39504	0.00993877	OR6C75	-5.13744	0.00502323
	KRTAP11-1	-5.40007	0.012466	COMP	-5.02576	0.0128581
	OR52A5	-5.65983	0.00512287	CLDN19	-5.43667	0.00765368
	VPREB1	-5.09734	0.0131588	OR4S2	-5.05171	0.0330366
	OR56B4	-5.30814	0.00656013	LINC00552	-5.62653	0.00512287
	OR4M2	-5.42742	0.0155772	OR5L2	-5.18553	0.00710311
	DKFZp566F0947	-5.26153	0.00761107	MST1	-5.96936	0.00196939
	FAM106CP	-5.48241	0.00543683	GLUD2	-5.27358	0.0101152
	ADSSL1	-5.64044	0.0165388	LOC390705	-5.12208	0.00942399
	GPHA2	-5.05971	0.00754008	OR9Q2	-6.0245	0.00543672
	MST1R	-5.35923	0.0136014	CYP21A2	-5.70995	0.00356575
	LOC401321	-5.21923	0.00420657	LOC653653	-5.16678	0.00671605
	PMCHL1	-5.27428	0.0140598	OR2T1	-5.12195	0.0121789
	C1orf68	-5.4264	0.00498538	PCK1	-5.71289	0.00855916
	GOLGA8F	-5.21535	0.0121789	OR1L4	-5.20696	0.0115593
	DNAJB3	-5.0981	0.0145354	UBL4B	-5.20719	0.0094068
	SLC27A5	-5.47472	0.00792596	C16orf92	-5.11142	0.0132436
	RCOR2	-5.09594	0.0148821	LOC401074	-5.12202	0.00887619
	CXADRP2	-5.05018	0.00770296	TAS2R9	-5.21075	0.0169674
	DUOX2	-5.28442	0.0154488	CSHL1	-5.60613	0.0115371
	PIPSL	-5.03753	0.00966276	OR4F21	-5.87555	0.00438862
	IFNA4	-5.10369	0.0120209	CLDN24	-5.04645	0.00509
	DKFZP434A062	-5.07045	0.0144018	UGT1A8	-5.58254	0.011602
	RDH8	-5.07408	0.0140187	PLVAP	-5.45025	0.00356575
	SOX11	-5.04893	0.0119196	OR4K15	-5.12244	0.00957633
	PPP3R2	-5.23437	0.0114853	OR2T27	-5.29206	0.00869486
	HRC	-5.76752	0.00457092	GABRA1	-5.03416	0.0183462
	OR10W1	-5.22846	0.014265	FOXD4L6	-5.59898	0.0119196
	OXCT2	-5.5688	0.00356575	TAAR9	-5.36384	0.00966276
	TEAD4	-5.98483	0.00450166	REXO1L2P	-5.3976	0.00674278
	KCNF1	-5.41487	0.0123005	CSH1	-5.1309	0.019452
	LOC144742	-5.60166	0.00509	CCL21	-5.06039	0.013929
	SCGB2B2	-5.15077	0.00794933	SOWAHB	-5.01539	0.0120423
	OR4Q3	-5.01462	0.0160266	USHBP1	-5.73379	0.00511789
	PCDHB13	-5.1635	0.0140939	LOC100129794	-5.41702	0.01192
	LINC00605	-5.38424	0.012049	OR2M5	-5.10803	0.0078348
	CCL26	-5.82153	0.00531182	VN1R4	-5.18128	0.00562639
	MMRN2	-5.40666	0.0137168	C10orf62	-5.82987	0.00987593
	CLDN17	-5.25167	0.0135599	LOC100506888	-6.0668	0.00216238
	MYH4	-5.69957	0.0130227	LOC389791	-5.596	0.00598187
	P2RX6	-5.53006	0.00722609	ARHGEF17	-5.2736	0.00533111
	TSPAN1	-5.13022	0.0129129	OR10G4	-5.36988	0.00840742
	OR11H2	-5.60529	0.00312113	DRD5	-5.2557	0.0106991
	OR51A4	-5.14344	0.0132233

## Sheet: PCOS
	Table 10. Differentially expressed downrgulated genes shared between T1DM without complications VS T1DM with PCOS
	Gene name	Log2 FC	Adj. P-value	Gene name	Log2 FC	Adj. P-value
	LOC349196	-8.0095	0.000107654	C3orf74	-7.65916	0.000306475
	TCEB3C	-8.43006	0.00011155	KRTAP2-3	-7.99835	0.000109936
	PTPRH	-8.1616	0.00024027	GOLGA8CP	-7.45264	0.000608414
	KRTAP9-3	-7.10828	0.000559846	OR7C1	-7.08551	0.000473356
	SLC38A3	-7.67072	0.000448884	SLC44A4	-7.62131	0.000541001
	GOLGA6C	-8.40488	0.000109936	LOC647012	-7.12455	0.00106237
	USP17L6P	-8.10701	0.000109936	MAMSTR	-7.69677	0.000433026
	USP17L5	-8.36458	0.000218937	MTMR11	-7.07304	0.000710189
	SLC22A31	-7.02079	0.000533116	OR2T6	-8.37195	0.000188934
	PRR19	-7.35004	0.000743	RYR1	-7.85645	0.000613063
	SYT5	-7.57968	0.000338636	OR2T12	-7.2888	0.000265507
	KRT16P3	-7.49667	0.000515591	LRRC10B	-7.73491	0.000161165
	CDH24	-7.11099	0.00024027	PRM3	-7.06311	0.000455925
	TPI1P3	-7.63056	0.00024027	TRAM1L1	-7.21699	0.00062903
	OR51T1	-7.45222	0.000306475	OR5P2	-7.01474	0.00132569
	KRTAP19-3	-7.23266	0.000540586	PURG	-7.62541	0.000161165
	TFAMP1	-7.34072	0.000721258	CIDEC	-7.70223	0.000246982
	AWAT1	-7.44482	0.000509347	OR4K14	-7.53383	0.000338636
	OR11H12	-7.16448	0.000349595	SPINK5	-7.71067	0.000800042
	DCAF8L2	-7.2843	0.000662937	OR6C75	-7.82864	0.000107654
	OR51D1	-7.59698	0.000166613	OR10K1	-7.66197	0.000425964
	NXF5	-7.9868	0.000395364	P2RY4	-7.42273	0.000188934
	CYP24A1	-7.1303	0.00144294	C11orf9	-7.88797	0.000122619
	OR8K3	-8.09942	0.000331667	CLDN19	-7.62318	0.000259924
	PALM3	-7.41757	0.000246982	LOC90246	-7.5477	0.000179272
	OR6P1	-7.76689	0.000481346	RAB9BP1	-7.27375	0.000281701
	STRC	-8.29741	0.000246982	OR4M1	-7.09124	0.000608414
	MAGEB4	-7.54362	0.000246982	OR5L2	-8.07734	0.000109936
	OR52A5	-7.47466	0.000240886	LOC1720	-7.49351	0.000365691
	OR4M2	-7.82083	0.00086273	OR4K2	-7.06658	0.000551011
	MST1R	-7.28633	0.000425964	AQP8	-7.19068	0.000526486
	FAM43B	-8.73926	0.000109936	CKMT1B	-7.16822	0.00139336
	PDIA2	-7.11937	0.000310685	OR5AP2	-7.78473	0.000248751
	GOLGA8F	-8.35919	0.000240886	LOC653653	-7.65342	0.000109936
	FLJ25328	-7.55438	0.000905472	OR1L1	-7.37003	0.000372758
	IFNA22P	-7.20027	0.000674547	DMRTC2	-7.8242	0.000240886
	SLC27A5	-7.24078	0.00027528	PCK1	-7.62429	0.000376272
	DUOX2	-7.40211	0.00083049	OR8G1	-8.545	0.00188163
	IFNA4	-8.00567	0.000160385	C16orf92	-7.64887	0.000481353
	UBE2DNL	-7.44214	0.000633612	LOC401074	-7.71809	0.000188934
	OR5H2	-7.03209	0.000294841	LOC728819	-7.08536	0.00104618
	C17orf74	-7.34515	0.000635307	PTPN5	-7.00868	0.000678857
	RDH8	-7.79569	0.000240886	OR4F21	-7.35521	0.00021286
	SOX11	-7.71519	0.000188934	UG0898H09	-7.48835	0.000246326
	KRTAP4-5	-7.0412	0.00043748	HES3	-7.34323	0.000668164
	OR10W1	-7.23329	0.00102832	OR2F1	-7.349	0.000366286
	TEAD4	-7.63405	0.00021707	IFNA17	-7.10538	0.000434804
	STH	-7.30849	0.000293429	CETN1	-7.86499	0.000179272
	LOC144742	-8.03075	0.000125718	KLHDC9	-7.34332	0.000374335
	OR4Q3	-7.38487	0.000515591	OR4K15	-7.91746	0.000240886
	PCDHB13	-7.16907	0.000974156	GABRA1	-7.18111	0.00113734
	SLC6A19	-7.12239	0.000306475	APLNR	-7.48039	0.000974156
	KRT39	-7.61489	0.000498644	REXO1L2P	-7.48178	0.000425964
	MMRN2	-7.03021	0.00165726	OR2F2	-7.4891	0.000338636
	CLDN17	-7.78379	0.000592288	SOWAHB	-7.51444	0.000322558
	MYH4	-7.24388	0.000945359	HSD3B1	-7.47332	0.00038681
	OR52L1	-7.87779	0.00011155	GPR45	-7.93813	0.000227957
	LOC339807	-7.84427	0.00027528	LOC100505540	-7.99251	0.000480246
	OR51A4	-7.02073	0.000777574	VN1R4	-8.12111	0.000109936
	ATP2B2	-7.24463	0.000369482	LOC100506888	-7.37044	0.000281701
	LOC339240	-7.76643	0.000279703	OR1A1	-7.1921	0.000864794
	LOC732275	-9.41568	0.000125718	LOC389791	-7.54384	0.00019064
	OR4C13	-7.92975	0.000246982	HIST1H2AA	-7.51709	0.00024027
	F2	-7.39055	0.000246982	SHBG	-7.83499	0.00027528
	KRTAP10-8	-7.3654	0.00024027	OR4K13	-7.98261	0.000107654
	OR52A1	-7.94931	0.000364617	PI15	-7.36949	0.00298367
	LOC100133612	-7.08946	0.000594859	OR10G4	-7.02096	0.000528276
	CCL19	-7.50574	0.00024027	PPP1R2P3	-7.33825	0.000904188
	FTMT	-7.31574	0.000346087
